# Supplementary material for: Hydroboration of Terminal Alkenes and trans‐1,2‐Diboration of Terminal Alkynes Catalyzed by a Manganese(I) Alkyl Complex
Source: Angew Chem Weinheim Bergstr Ger. 2021 Oct 13;133(46):24693–7. doi: 10.1002/ange.202110736 (PMC10947181; doi:10.1002/ange.202110736)
Supplement: Supplementary file 1 — Supporting Information [file ANGE-133-24693-s001.zip]

Archive with 2 entries (2 files):
- checkcif.pdf
- coordinates DFT.xyz
