# Supplementary material for: Hydroboration of Terminal Alkenes and trans‐1,2‐Diboration of Terminal Alkynes Catalyzed by a Manganese(I) Alkyl Complex
Source: Angew Chem Weinheim Bergstr Ger. 2021 Oct 13;133(46):24693–7. doi: 10.1002/ange.202110736 (PMC10947181; doi:10.1002/ange.202110736)
Supplement: Supplementary file 1 — Supporting Information [file ANGE-133-24693-s001.zip › coordinates DFT.xyz]

   88
 A
scf done: -2284.141704
Mn    -0.631064     0.056078     1.394204
 P     1.253695    -1.186364     0.700398
 P    -1.795830    -1.136176    -0.111702
 O    -0.954986    -1.526301     3.850942
 O    -3.020916     1.624126     2.062557
 C     0.697495    -2.141642    -0.794356
 H     0.816333    -1.455376    -1.642227
 H     1.352966    -3.000045    -0.980898
 C    -0.856632    -0.970955     2.831992
 C    -2.070201     1.014672     1.800161
 C    -0.765266    -2.571550    -0.675913
 H    -0.873297    -3.355329     0.079718
 H    -1.130864    -2.982468    -1.622501
 C    -2.061611    -0.121091    -1.670419
 H    -1.190911     0.543700    -1.635582
 C    -3.299711     0.769023    -1.547734
 C    -2.031875    -0.868528    -3.003465
 H    -1.084848    -1.391869    -3.166370
 H    -2.840127    -1.597425    -3.108387
 H    -2.140499    -0.144949    -3.819731
 H    -4.229861     0.193226    -1.603564
 H    -3.314082     1.490038    -2.372261
 H    -3.304909     1.340360    -0.615806
 C     2.679238    -0.169618     0.059589
 H     2.122617     0.587001    -0.508882
 C     3.677709    -0.831632    -0.889553
 C     3.361087     0.575853     1.206631
 H     2.634330     1.155470     1.783622
 H     3.892020    -0.094632     1.891083
 H     4.093959     1.284411     0.806097
 H     4.350864    -1.528426    -0.386270
 H     4.298531    -0.052532    -1.346719
 H     3.185676    -1.369407    -1.705825
 C    -3.452749    -1.895861     0.303810
 H    -4.083721    -1.024690     0.526747
 C    -3.374240    -2.747478     1.571137
 C    -4.102320    -2.691649    -0.828860
 H    -4.306276    -2.081314    -1.710720
 H    -3.480537    -3.539266    -1.137234
 H    -5.059492    -3.101665    -0.487028
 H    -2.708236    -3.608214     1.440695
 H    -4.368202    -3.143144     1.807452
 H    -3.027655    -2.179397     2.434856
 C     1.938672    -2.481036     1.879873
 H     1.988119    -1.947465     2.838646
 C     3.329023    -3.024853     1.556766
 C     0.969651    -3.653881     2.048521
 H    -0.051405    -3.340061     2.270513
 H     0.956765    -4.282815     1.150996
 H     1.303619    -4.284902     2.879271
 H     3.359479    -3.496835     0.568679
 H     3.597680    -3.792927     2.291412
 H     4.102089    -2.255412     1.591938
 C    -0.017398     1.545903     0.287700
 C     0.417118     2.557075    -0.274101
 C     0.948990     3.707981    -0.924788
 C     0.498820     4.084585    -2.203158
 C     1.942294     4.489568    -0.305084
 C     1.028531     5.199378    -2.840575
 C     2.460524     5.606159    -0.949874
 C     2.011726     5.966472    -2.219007
 H    -0.272231     3.491318    -2.685949
 H     2.286993     4.221047     0.689304
 H     0.668487     5.473077    -3.828769
 H     3.224314     6.199775    -0.454551
 H     2.422366     6.839115    -2.718752
 B     3.018642     3.311418     4.065336
 O     2.380000     4.176825     3.224894
 O     2.279935     2.944807     5.149949
 C     0.938361     3.446011     4.930177
 C     0.355549     3.874263     6.265495
 C     0.129283     2.291903     4.347549
 C     1.172855     4.607361     3.906121
 C     0.065921     4.794471     2.884539
 C     1.508611     5.936912     4.575265
 H     4.124263     2.913243     3.867635
 H     0.243613     3.000323     6.913219
 H    -0.633096     4.323804     6.128239
 H     1.000716     4.592863     6.774561
 H     0.520393     1.993559     3.368372
 H    -0.924293     2.558258     4.225563
 H     0.194506     1.433211     5.021398
 H     0.322381     5.616494     2.210462
 H    -0.876013     5.046225     3.383146
 H    -0.084861     3.900216     2.276395
 H     2.300953     5.819703     5.320734
 H     0.632029     6.372635     5.063356
 H     1.860820     6.636168     3.812202

   88
 TSAB
scf done: -2284.140788
Mn    -0.525328    -0.168552     1.392114
 P     1.330781    -1.395200     0.596265
 P    -1.737497    -1.320315    -0.107795
 O    -0.802937    -1.814026     3.815011
 O    -2.910677     1.367843     2.145677
 C     0.716348    -2.343237    -0.880483
 H     0.808095    -1.656579    -1.731011
 H     1.362253    -3.203082    -1.091365
 C    -0.718540    -1.232836     2.809868
 C    -1.956712     0.775099     1.858692
 C    -0.743187    -2.765550    -0.709543
 H    -0.828959    -3.548155     0.050273
 H    -1.146994    -3.172324    -1.642378
 C    -2.010561    -0.281950    -1.649821
 H    -1.126209     0.365192    -1.624226
 C    -3.226300     0.632795    -1.491414
 C    -2.023907    -1.012936    -2.992249
 H    -1.095788    -1.562034    -3.177616
 H    -2.854852    -1.716543    -3.092499
 H    -2.124974    -0.276201    -3.797691
 H    -4.169343     0.077058    -1.531573
 H    -3.243770     1.362416    -2.308265
 H    -3.197595     1.194027    -0.553929
 C     2.716099    -0.358786    -0.099575
 H     2.127865     0.410783    -0.616977
 C     3.663020    -0.994152    -1.117091
 C     3.458811     0.356466     1.028429
 H     2.764059     0.900439     1.674755
 H     4.040819    -0.331832     1.650836
 H     4.155307     1.090491     0.609277
 H     4.367586    -1.694766    -0.664857
 H     4.252717    -0.201920    -1.592689
 H     3.130156    -1.520594    -1.914746
 C    -3.400986    -2.052612     0.328903
 H    -4.013192    -1.171985     0.566632
 C    -3.316049    -2.911766     1.590793
 C    -4.081672    -2.830960    -0.797469
 H    -4.289289    -2.212434    -1.672800
 H    -3.478569    -3.686738    -1.119875
 H    -5.040016    -3.227101    -0.442807
 H    -2.660500    -3.778679     1.448631
 H    -4.311275    -3.297784     1.837553
 H    -2.952746    -2.351251     2.452564
 C     2.087162    -2.699659     1.719846
 H     2.195594    -2.176000     2.679171
 C     3.455078    -3.239500     1.305642
 C     1.129473    -3.874795     1.931304
 H     0.124544    -3.564026     2.220082
 H     1.061129    -4.490506     1.027181
 H     1.513435    -4.517986     2.730534
 H     3.426163    -3.697780     0.310881
 H     3.766307    -4.018338     2.011655
 H     4.229955    -2.471061     1.304927
 C     0.045601     1.364131     0.323072
 C     0.439694     2.412255    -0.199574
 C     0.907531     3.610528    -0.812467
 C     0.502200     3.956231    -2.114770
 C     1.786848     4.474535    -0.133248
 C     0.962218     5.121452    -2.714656
 C     2.238165     5.639409    -0.741972
 C     1.832645     5.969959    -2.033351
 H    -0.179754     3.298546    -2.645774
 H     2.102126     4.231126     0.877014
 H     0.636934     5.369942    -3.721423
 H     2.914901     6.294140    -0.199345
 H     2.189767     6.881187    -2.504485
 B     2.510917     3.171900     3.963987
 O     2.365583     4.414045     3.416125
 O     1.547825     2.846723     4.869652
 C     0.534197     3.880672     4.797769
 C     0.001630     4.130572     6.198222
 C    -0.573842     3.346294     3.898365
 C     1.320299     5.081933     4.165844
 C     0.510917     5.946146     3.215638
 C     2.026236     5.952286     5.201478
 H     3.409123     2.442309     3.680722
 H    -0.506229     3.232163     6.559697
 H    -0.723184     4.951150     6.195613
 H     0.802583     4.372074     6.899632
 H    -0.211001     3.145861     2.885716
 H    -1.414717     4.043017     3.835055
 H    -0.942918     2.405480     4.315743
 H     1.146089     6.737194     2.806809
 H    -0.323157     6.419978     3.743362
 H     0.114815     5.366999     2.380070
 H     2.616694     5.344679     5.893503
 H     1.314632     6.547946     5.780523
 H     2.706702     6.633962     4.684002

   88
 B
scf done: -2284.165068
Mn    -0.507488     0.070822     2.031339
 P     1.501661    -0.843436     1.189860
 P    -1.517659    -0.983228     0.228665
 O    -0.635590    -1.883319     4.211936
 O    -3.203000     0.945504     2.819343
 C     1.133985    -1.291896    -0.574396
 H     1.130792    -0.341722    -1.122026
 H     1.923842    -1.916594    -1.006688
 C    -0.613944    -1.174370     3.290219
 C    -2.125258     0.656099     2.511505
 C    -0.234404    -1.960089    -0.692971
 H    -0.217139    -2.951405    -0.230468
 H    -0.515401    -2.102646    -1.740686
 C    -2.242362     0.211542    -1.038057
 H    -1.666325     1.116635    -0.829834
 C    -3.705917     0.548979    -0.742374
 C    -2.023502    -0.128247    -2.511656
 H    -0.960862    -0.191460    -2.764765
 H    -2.500541    -1.063923    -2.819051
 H    -2.449643     0.671200    -3.128913
 H    -4.385132    -0.277876    -0.974069
 H    -4.010416     1.399546    -1.362710
 H    -3.860965     0.835951     0.301315
 C     2.959479     0.328332     1.081484
 H     2.453600     1.293741     0.973779
 C     3.896070     0.163418    -0.116498
 C     3.719272     0.395191     2.407828
 H     3.037926     0.552671     3.247167
 H     4.320112    -0.499198     2.598986
 H     4.401328     1.251864     2.387487
 H     4.444311    -0.782179    -0.112559
 H     4.640188     0.968874    -0.098275
 H     3.364304     0.236300    -1.069904
 C    -2.896320    -2.230049     0.486577
 H    -3.731768    -1.612825     0.841774
 C    -2.587228    -3.252393     1.577186
 C    -3.329147    -2.951622    -0.790983
 H    -3.656938    -2.267215    -1.575340
 H    -2.518706    -3.567420    -1.196272
 H    -4.165744    -3.624504    -0.570093
 H    -1.743978    -3.895823     1.303351
 H    -3.455393    -3.906501     1.716905
 H    -2.364914    -2.788082     2.538160
 C     2.215028    -2.412510     1.945624
 H     2.399966    -2.112815     2.986368
 C     3.530461    -2.899871     1.335781
 C     1.231225    -3.584057     1.968148
 H     0.238888    -3.308467     2.322997
 H     1.137166    -4.033407     0.973299
 H     1.612967    -4.365107     2.634935
 H     3.417463    -3.130609     0.270545
 H     3.839713    -3.826711     1.832966
 H     4.346212    -2.184538     1.442554
 C    -0.076578     1.667170     0.888350
 C     0.130897     2.469890    -0.026854
 C     0.353412     3.418713    -1.061272
 C    -0.693486     4.248854    -1.504897
 C     1.620038     3.550731    -1.660431
 C    -0.478339     5.173145    -2.518502
 C     1.827427     4.479362    -2.671669
 C     0.780499     5.291232    -3.105336
 H    -1.668767     4.155841    -1.036898
 H     2.432889     2.918228    -1.316397
 H    -1.294975     5.807602    -2.850978
 H     2.810524     4.572228    -3.124454
 H     0.946244     6.016070    -3.897126
 B     0.251060     2.030723     2.630501
 O     1.550729     2.571967     2.777621
 O    -0.680839     2.882024     3.248613
 C    -0.022054     4.108961     3.573788
 C    -0.640627     4.663217     4.848129
 C    -0.242563     5.092050     2.425131
 C     1.469082     3.654195     3.710595
 C     2.496588     4.707481     3.326950
 C     1.787607     3.095116     5.097746
 H     0.292258     0.793620     3.201255
 H    -1.681029     4.942119     4.657453
 H    -0.105623     5.557112     5.186501
 H    -0.633401     3.922243     5.649781
 H     0.214450     4.735638     1.499166
 H     0.162938     6.082021     2.657134
 H    -1.318440     5.192019     2.254821
 H     3.505060     4.299807     3.447202
 H     2.410606     5.590569     3.969025
 H     2.377957     5.016758     2.286634
 H     1.051903     2.341533     5.394305
 H     1.808666     3.879547     5.860670
 H     2.772007     2.618557     5.069245


   88
 TSBC
scf done: -2284.139964
Mn    -0.458873     0.144268     1.582467
 P     1.463375    -0.970163     0.810044
 P    -1.556318    -1.252500     0.162016
 O    -0.311857    -1.091873     4.247279
 O    -3.086049     1.213789     2.338454
 C     0.945176    -2.118360    -0.566716
 H     0.955932    -1.518856    -1.485585
 H     1.672784    -2.926085    -0.706801
 C    -0.395394    -0.695211     3.157182
 C    -2.031413     0.831489     2.046224
 C    -0.461931    -2.661928    -0.332513
 H    -0.465709    -3.372617     0.498956
 H    -0.838103    -3.189656    -1.214874
 C    -1.950494    -0.405219    -1.472963
 H    -1.077445     0.250390    -1.584359
 C    -3.172576     0.502952    -1.327615
 C    -2.031687    -1.274133    -2.727517
 H    -1.104575    -1.825740    -2.910514
 H    -2.850342    -1.997228    -2.695235
 H    -2.199679    -0.632043    -3.600192
 H    -4.097979    -0.072311    -1.217034
 H    -3.282941     1.124389    -2.223474
 H    -3.083514     1.171584    -0.466860
 C     2.771467     0.081543    -0.019578
 H     2.138643     0.814359    -0.537501
 C     3.660937    -0.583147    -1.072653
 C     3.597335     0.862078     1.004383
 H     2.968042     1.436936     1.687871
 H     4.247032     0.207139     1.593992
 H     4.245983     1.573564     0.480639
 H     4.389075    -1.270167    -0.636657
 H     4.225969     0.195591    -1.598252
 H     3.091320    -1.131890    -1.827771
 C    -3.142856    -2.063107     0.730604
 H    -3.790280    -1.208258     0.967936
 C    -2.912948    -2.838097     2.029105
 C    -3.853994    -2.945391    -0.294623
 H    -4.192745    -2.384563    -1.168276
 H    -3.213462    -3.763725    -0.641696
 H    -4.740184    -3.400559     0.162710
 H    -2.289591    -3.724429     1.864132
 H    -3.873050    -3.188472     2.423457
 H    -2.436825    -2.226364     2.797550
 C     2.355912    -2.107310     2.012591
 H     2.495004    -1.475465     2.899987
 C     3.718146    -2.638119     1.567051
 C     1.478968    -3.297001     2.414411
 H     0.466907    -3.009796     2.702708
 H     1.417169    -4.025945     1.598363
 H     1.930486    -3.809867     3.270548
 H     3.643036    -3.207995     0.634044
 H     4.108396    -3.321981     2.330147
 H     4.459665    -1.850628     1.425774
 C    -0.114589     1.591828     0.471641
 C     0.261919     2.783353     0.226377
 C     0.525755     3.911581    -0.639045
 C    -0.273691     4.135798    -1.771088
 C     1.586300     4.790073    -0.371221
 C    -0.010162     5.207113    -2.615569
 C     1.839515     5.862458    -1.219072
 C     1.045255     6.075751    -2.343240
 H    -1.105139     3.466592    -1.971926
 H     2.204760     4.607221     0.502050
 H    -0.636648     5.369017    -3.488439
 H     2.665429     6.534236    -1.001838
 H     1.245641     6.914717    -3.003346
 B     0.374882     2.755211     1.916255
 O     1.636041     3.119559     2.411676
 O    -0.645959     3.337868     2.663804
 C    -0.043965     4.195882     3.642310
 C    -0.843386     4.100783     4.932325
 C    -0.108841     5.618993     3.091497
 C     1.420375     3.640749     3.737738
 C     2.483720     4.691496     4.011622
 C     1.561379     2.489889     4.731322
 H     0.452001     1.097004     2.455153
 H    -1.852530     4.487104     4.763512
 H    -0.379663     4.696348     5.726059
 H    -0.931809     3.067182     5.271618
 H     0.456461     5.707876     2.159428
 H     0.272176     6.352968     3.808470
 H    -1.152883     5.859658     2.873029
 H     3.470082     4.218948     4.037947
 H     2.313017     5.172538     4.980298
 H     2.494897     5.461406     3.237533
 H     0.808503     1.714784     4.566546
 H     1.474810     2.842099     5.763601
 H     2.548789     2.034952     4.606902

   88
 C
scf done: -2284.192741
Mn    -0.988224    -0.022990     1.498862
 P     1.066943    -1.083713     1.096477
 P    -1.719804    -1.241723    -0.257582
 O    -1.498829    -1.581323     3.939232
 O    -3.664290     1.170828     1.670094
 C     0.924758    -1.982194    -0.524143
 H     1.135425    -1.235727    -1.299872
 H     1.688752    -2.762937    -0.611579
 C    -1.321267    -1.057453     2.915463
 C    -2.599186     0.715084     1.607773
 C    -0.481529    -2.543111    -0.714175
 H    -0.652285    -3.390263    -0.043973
 H    -0.632598    -2.901111    -1.737034
 C    -1.824269    -0.156012    -1.791049
 H    -1.071335     0.607594    -1.562434
 C    -3.173600     0.558831    -1.884304
 C    -1.444858    -0.795791    -3.126530
 H    -0.426725    -1.196377    -3.123974
 H    -2.122688    -1.601479    -3.423513
 H    -1.483619    -0.031032    -3.910732
 H    -3.982270    -0.125836    -2.161134
 H    -3.123529     1.331921    -2.659118
 H    -3.453158     1.049497    -0.948202
 C     2.543355     0.034496     0.838250
 H     2.075517     0.863368     0.291014
 C     3.695232    -0.492935    -0.018709
 C     3.034902     0.610113     2.167584
 H     2.227462     1.076923     2.738062
 H     3.505260    -0.150144     2.799353
 H     3.789220     1.381469     1.973101
 H     4.257210    -1.295144     0.464541
 H     4.397330     0.327034    -0.209552
 H     3.358769    -0.857255    -0.993330
 C    -3.339938    -2.171541    -0.173178
 H    -4.086283    -1.375441    -0.048885
 C    -3.399146    -3.060855     1.068841
 C    -3.686816    -2.981512    -1.422614
 H    -3.762221    -2.364385    -2.320498
 H    -2.945342    -3.765721    -1.610766
 H    -4.654007    -3.478219    -1.284339
 H    -2.665839    -3.873904     1.017282
 H    -4.389098    -3.524355     1.143557
 H    -3.217822    -2.500459     1.987260
 C     1.600042    -2.412096     2.317483
 H     1.494475    -1.913617     3.290393
 C     3.032547    -2.929414     2.185842
 C     0.646589    -3.610339     2.297930
 H    -0.405832    -3.323915     2.326181
 H     0.819122    -4.225341     1.407417
 H     0.838747    -4.243978     3.170331
 H     3.214689    -3.370834     1.199506
 H     3.200672    -3.719949     2.926671
 H     3.784284    -2.157741     2.357038
 C    -0.237132     1.604015     1.189201
 C     0.307945     2.829075     1.008278
 C     0.372294     3.410429    -0.355816
 C    -0.703654     3.284300    -1.246749
 C     1.509876     4.101915    -0.797119
 C    -0.634298     3.799067    -2.537509
 C     1.578894     4.619480    -2.086724
 C     0.510855     4.465352    -2.967563
 H    -1.609537     2.796102    -0.899866
 H     2.341120     4.240432    -0.112512
 H    -1.486076     3.694840    -3.205466
 H     2.473249     5.148947    -2.405217
 H     0.564836     4.873211    -3.973084
 B     0.840699     3.595967     2.238737
 O     1.361509     4.869614     2.217454
 O     0.833910     3.058845     3.512896
 C     1.119533     4.132868     4.428384
 C     1.899911     3.577506     5.607313
 C    -0.222942     4.686835     4.897884
 C     1.910180     5.135468     3.522129
 C     1.697949     6.603488     3.850416
 C     3.402953     4.823605     3.449617
 H    -0.216391     1.266194     2.346067
 H     1.272405     2.875680     6.164037
 H     2.197620     4.380716     6.289364
 H     2.795522     3.045324     5.280491
 H    -0.794840     5.094805     4.059305
 H    -0.098120     5.471114     5.650496
 H    -0.804910     3.872933     5.338877
 H     2.269517     7.221269     3.151957
 H     2.043098     6.829396     4.864773
 H     0.646748     6.884752     3.765660
 H     3.572303     3.766707     3.222797
 H     3.915068     5.065677     4.385596
 H     3.848891     5.419481     2.648368

   88
 TSCD
scf done: -2284.180374
Mn    -1.092529    -0.020481     1.330522
 P     1.001867    -1.047077     0.995429
 P    -1.824111    -1.392068    -0.309807
 O    -1.776577    -1.543518     3.713248
 O    -3.657740     1.392016     1.468434
 C     0.852384    -2.045476    -0.569880
 H     1.027528    -1.342938    -1.393874
 H     1.639917    -2.805350    -0.627049
 C    -1.535281    -1.030504     2.692962
 C    -2.640098     0.838378     1.404401
 C    -0.536817    -2.664230    -0.707787
 H    -0.669925    -3.478080     0.011076
 H    -0.683237    -3.085027    -1.707607
 C    -1.957729    -0.364938    -1.880298
 H    -1.246160     0.448611    -1.682183
 C    -3.338594     0.280447    -2.015859
 C    -1.528577    -1.030425    -3.188141
 H    -0.496034    -1.390055    -3.156300
 H    -2.169057    -1.872306    -3.467037
 H    -1.584944    -0.293892    -3.997695
 H    -4.105859    -0.450769    -2.290388
 H    -3.311538     1.035469    -2.808950
 H    -3.661422     0.780184    -1.098872
 C     2.447861     0.088670     0.649416
 H     1.944157     0.904112     0.113224
 C     3.566754    -0.440386    -0.249833
 C     2.999029     0.697350     1.941457
 H     2.212055     1.141173     2.555213
 H     3.543609    -0.033328     2.547248
 H     3.703771     1.498111     1.689124
 H     4.147257    -1.239657     0.216952
 H     4.259981     0.379481    -0.470746
 H     3.194932    -0.810214    -1.209292
 C    -3.410899    -2.374667    -0.200401
 H    -4.187296    -1.602628    -0.115198
 C    -3.455105    -3.221478     1.071646
 C    -3.712684    -3.242293    -1.423252
 H    -3.793057    -2.664185    -2.346220
 H    -2.946313    -4.011170    -1.569818
 H    -4.666765    -3.761858    -1.278681
 H    -2.670866    -3.987049     1.075600
 H    -4.415703    -3.745443     1.128328
 H    -3.346496    -2.622070     1.975991
 C     1.587193    -2.293854     2.277711
 H     1.526730    -1.734821     3.221233
 C     3.016145    -2.810572     2.104288
 C     0.647951    -3.498790     2.382699
 H    -0.404299    -3.224970     2.463365
 H     0.774903    -4.164611     1.521643
 H     0.904186    -4.079525     3.275580
 H     3.146171    -3.321873     1.143754
 H     3.231450    -3.545289     2.888959
 H     3.770224    -2.026291     2.176572
 C    -0.229767     1.718463     1.605215
 C     0.306984     2.872870     1.125214
 C     0.294205     3.196560    -0.323506
 C    -0.855163     2.992866    -1.101017
 C     1.424617     3.729133    -0.962718
 C    -0.868881     3.284683    -2.462395
 C     1.416972     4.011216    -2.325358
 C     0.271103     3.787603    -3.085273
 H    -1.754497     2.630849    -0.610327
 H     2.314294     3.932538    -0.373952
 H    -1.780945     3.137609    -3.036355
 H     2.309795     4.415791    -2.795502
 H     0.261249     4.019643    -4.146676
 B     0.959524     3.843279     2.138379
 O     1.502564     5.074162     1.836204
 O     1.071044     3.550008     3.485831
 C     1.462333     4.760652     4.154444
 C     2.338751     4.404889     5.343342
 C     0.182373     5.444096     4.629940
 C     2.183286     5.549153     3.011195
 C     2.042193     7.060193     3.082250
 C     3.653409     5.164240     2.860595
 H    -0.173937     1.656182     2.711570
 H     1.752006     3.842458     6.075348
 H     2.715984     5.308385     5.833823
 H     3.188059     3.787040     5.044978
 H    -0.454434     5.716526     3.783149
 H     0.394142     6.345530     5.212987
 H    -0.375442     4.746639     5.260851
 H     2.560715     7.517516     2.234741
 H     2.486981     7.450583     4.003686
 H     0.995210     7.366031     3.040350
 H     3.770254     4.076887     2.821872
 H     4.263064     5.551843     3.682379
 H     4.032416     5.581441     1.923322

   88
 D
scf done: -2284.190849
Mn    -0.971153     0.219247     0.984371
 P     1.053732    -0.967581     0.537242
 P    -1.889566    -1.328780    -0.459152
 O    -1.419141    -1.001288     3.569315
 O    -3.561218     1.522081     1.448108
 C     0.668511    -2.295003    -0.720335
 H     0.795015    -1.834876    -1.707721
 H     1.392736    -3.115660    -0.662436
 C    -1.254002    -0.599506     2.487394
 C    -2.532782     1.027129     1.238028
 C    -0.767355    -2.797493    -0.572394
 H    -0.883862    -3.359026     0.359269
 H    -1.040290    -3.468402    -1.394215
 C    -1.966234    -0.719791    -2.235026
 H    -1.046529    -0.124308    -2.292784
 C    -3.141463     0.242440    -2.420160
 C    -1.890830    -1.751377    -3.361050
 H    -0.985352    -2.362587    -3.302449
 H    -2.749056    -2.426590    -3.381137
 H    -1.863444    -1.230287    -4.325387
 H    -4.101120    -0.284304    -2.411407
 H    -3.062520     0.755399    -3.385263
 H    -3.175461     1.007993    -1.638539
 C     2.457253    -0.017192    -0.271527
 H     1.902449     0.695742    -0.894477
 C     3.395532    -0.796777    -1.195617
 C     3.240890     0.811498     0.750914
 H     2.574989     1.362711     1.418191
 H     3.908284     0.194210     1.359206
 H     3.861904     1.541641     0.221356
 H     4.005124    -1.530375    -0.662666
 H     4.082132    -0.088386    -1.673549
 H     2.865991    -1.318295    -1.997641
 C    -3.580426    -2.032925    -0.074122
 H    -4.217915    -1.139568    -0.022701
 C    -3.601470    -2.694659     1.305061
 C    -4.160342    -2.989619    -1.116115
 H    -4.339020    -2.508364    -2.079636
 H    -3.506654    -3.853112    -1.280505
 H    -5.123194    -3.375664    -0.762272
 H    -2.986213    -3.601426     1.325387
 H    -4.626302    -2.996816     1.547006
 H    -3.254950    -2.032089     2.098424
 C     1.812979    -1.941934     1.956397
 H     1.881506    -1.200793     2.763604
 C     3.202113    -2.528688     1.699769
 C     0.902221    -3.081341     2.424497
 H    -0.121949    -2.770274     2.625646
 H     0.887605    -3.893091     1.688268
 H     1.301714    -3.501426     3.354090
 H     3.191354    -3.233290     0.860593
 H     3.522326    -3.091307     2.584487
 H     3.963591    -1.774845     1.500386
 C    -0.111785     1.664085     2.022264
 C     0.494994     2.795879     1.539875
 C     0.645294     2.962254     0.086424
 C    -0.181416     2.253287    -0.805019
 C     1.636451     3.782572    -0.483233
 C    -0.027819     2.353257    -2.186760
 C     1.806440     3.865295    -1.859586
 C     0.977960     3.151037    -2.724137
 H    -1.064416     1.716716    -0.416588
 H     2.274826     4.359110     0.177429
 H    -0.714182     1.835592    -2.850655
 H     2.589711     4.501504    -2.264115
 H     1.097484     3.234063    -3.800473
 B     0.997223     3.841492     2.562283
 O     1.545322     5.074931     2.260356
 O     0.929692     3.638195     3.927329
 C     1.189865     4.898735     4.563654
 C     1.897625     4.645479     5.884102
 C    -0.162262     5.564906     4.810390
 C     2.045314     5.641188     3.485031
 C     1.858499     7.148212     3.439610
 C     3.530422     5.295472     3.565143
 H    -0.169995     1.652917     3.116129
 H     1.227399     4.108480     6.561401
 H     2.180052     5.588868     6.363057
 H     2.794550     4.038357     5.747130
 H    -0.677756     5.766210     3.866677
 H    -0.060244     6.504832     5.361347
 H    -0.786567     4.885163     5.396599
 H     2.477813     7.572642     2.644049
 H     2.161490     7.606962     4.386687
 H     0.819742     7.415152     3.236891
 H     3.677570     4.212425     3.612758
 H     4.007794     5.750947     4.438055
 H     4.029573     5.668208     2.666160

  110
 E
scf done: -2695.597433
Mn    -0.698383    -1.462075     0.120690
 P     1.162669    -1.617647    -1.324151
 P    -1.674746    -2.899203    -1.382167
 O     0.306194    -3.373545     2.051200
 O    -3.141989    -1.323993     1.756803
 C     0.752265    -2.828005    -2.684647
 H     0.361169    -2.233012    -3.518563
 H     1.652646    -3.330867    -3.055676
 C    -0.105215    -2.677113     1.210796
 C    -2.186293    -1.350184     1.102380
 C    -0.308968    -3.826869    -2.229968
 H     0.107865    -4.519208    -1.489918
 H    -0.673773    -4.425041    -3.071677
 C    -2.609268    -2.083334    -2.801550
 H    -2.079069    -1.125696    -2.896725
 C    -4.045351    -1.767155    -2.378133
 C    -2.564386    -2.749868    -4.176457
 H    -1.542524    -2.896353    -4.538020
 H    -3.065524    -3.720790    -4.192342
 H    -3.074257    -2.108592    -4.904950
 H    -4.659418    -2.672589    -2.334896
 H    -4.512897    -1.092837    -3.104546
 H    -4.087161    -1.279658    -1.399142
 C     1.576024    -0.063182    -2.294764
 H     0.571721     0.298491    -2.554266
 C     2.333560    -0.213169    -3.616269
 C     2.214663     1.010702    -1.413687
 H     1.652037     1.171667    -0.490653
 H     3.243879     0.754897    -1.141706
 H     2.242420     1.951874    -1.972256
 H     3.393652    -0.428323    -3.467179
 H     2.259278     0.735989    -4.158319
 H     1.920695    -0.990653    -4.265165
 C    -2.824608    -4.244034    -0.760264
 H    -3.705622    -3.687684    -0.412999
 C    -2.235756    -4.968657     0.450540
 C    -3.272638    -5.257956    -1.813045
 H    -3.814296    -4.799030    -2.642318
 H    -2.424032    -5.813312    -2.226128
 H    -3.944186    -5.991874    -1.352839
 H    -1.279840    -5.450236     0.216940
 H    -2.925570    -5.756985     0.772563
 H    -2.076665    -4.301777     1.298023
 C     2.764617    -2.280234    -0.598429
 H     2.861224    -1.728670     0.346050
 C     4.025901    -2.056334    -1.431618
 C     2.651049    -3.772765    -0.274577
 H     1.785909    -4.018853     0.339902
 H     2.615541    -4.372346    -1.191255
 H     3.542141    -4.089009     0.278864
 H     3.946892    -2.525768    -2.418560
 H     4.879888    -2.518066    -0.922250
 H     4.262056    -1.000998    -1.573843
 C     0.245763    -0.154356     1.261443
 C    -0.113067     1.162554     1.409700
 C    -1.240210     1.642353     0.604784
 C    -2.017812     2.764494     0.941696
 C    -1.608061     0.932564    -0.556919
 C    -3.116660     3.134762     0.175728
 C    -2.701231     1.312062    -1.334080
 C    -3.468225     2.413338    -0.966452
 H    -1.751933     3.334582     1.825413
 H    -0.912804     0.176159    -0.974112
 H    -3.708522     3.997034     0.472841
 H    -2.940439     0.771485    -2.243858
 H    -4.317233     2.714430    -1.572934
 B     0.661450     2.042048     2.414662
 O     0.291007     3.303275     2.845179
 O     1.840520     1.630441     3.006582
 C     2.127011     2.544555     4.076328
 C     3.634094     2.680558     4.214292
 C     1.532898     1.947897     5.350054
 C     1.385572     3.840686     3.609773
 C     0.826424     4.700499     4.730472
 C     2.219164     4.691908     2.655329
 H     1.100042    -0.442214     1.885972
 H     4.061248     1.720375     4.517576
 H     3.891956     3.422315     4.977479
 H     4.097814     2.972616     3.269980
 H     0.445884     1.854750     5.269091
 H     1.768406     2.551943     6.231553
 H     1.946464     0.946184     5.495366
 H     0.313701     5.569641     4.307998
 H     1.629701     5.063337     5.380222
 H     0.108236     4.146684     5.338130
 H     2.640844     4.078379     1.853656
 H     3.036975     5.202385     3.172928
 H     1.572127     5.447247     2.200640
 B    -0.877350     2.255677    -4.326395
 O    -1.904014     3.133085    -4.487036
 O     0.301475     2.830870    -3.953183
 C     0.009954     4.214995    -3.626950
 C     1.172369     5.072337    -4.097889
 C    -0.123870     4.294118    -2.110764
 C    -1.343848     4.464248    -4.383746
 C    -2.335802     5.344659    -3.643436
 C    -1.155771     4.963802    -5.813026
 H    -0.992522     1.082670    -4.514028
 H     2.071194     4.809773    -3.532862
 H     0.964067     6.133166    -3.925725
 H     1.383798     4.924713    -5.158681
 H    -0.939176     3.666656    -1.741578
 H    -0.298739     5.322361    -1.780577
 H     0.803006     3.942240    -1.650108
 H    -3.250297     5.440624    -4.235720
 H    -1.925674     6.347912    -3.488755
 H    -2.600323     4.917606    -2.674324
 H    -0.451912     4.333372    -6.364319
 H    -0.792166     5.995210    -5.835428
 H    -2.118633     4.925564    -6.329513

  110
 TSEF
scf done: -2695.576050
Mn    -0.870058    -0.900675    -0.429773
 P     1.321088    -1.390673    -1.223682
 P    -1.474307    -2.476101    -2.004302
 O    -0.817530    -2.630507     1.894573
 O    -3.704832    -0.482119     0.233108
 C     1.220061    -2.826576    -2.413730
 H     1.180991    -2.402969    -3.423832
 H     2.122655    -3.446037    -2.368717
 C    -0.839667    -1.994574     0.916282
 C    -2.577058    -0.562856    -0.025042
 C    -0.044274    -3.647468    -2.156613
 H     0.030248    -4.174969    -1.199302
 H    -0.196323    -4.397202    -2.940533
 C    -1.693937    -1.850060    -3.770339
 H    -0.963413    -1.030846    -3.809618
 C    -3.079614    -1.225122    -3.942167
 C    -1.353758    -2.793035    -4.924967
 H    -0.332137    -3.179639    -4.865368
 H    -2.028128    -3.649554    -4.987754
 H    -1.436321    -2.246062    -5.871884
 H    -3.863569    -1.989200    -3.969722
 H    -3.129874    -0.671815    -4.886473
 H    -3.318498    -0.522014    -3.138866
 C     2.066136    -0.018601    -2.263757
 H     1.195663     0.301788    -2.849980
 C     3.162839    -0.381606    -3.267107
 C     2.471045     1.175400    -1.397241
 H     1.665675     1.486428    -0.726349
 H     3.348971     0.952565    -0.781750
 H     2.721558     2.023263    -2.043619
 H     4.121924    -0.585224    -2.787225
 H     3.312608     0.466964    -3.944845
 H     2.908489    -1.247014    -3.885921
 C    -2.967133    -3.562248    -1.683958
 H    -3.805847    -2.853610    -1.718114
 C    -2.929342    -4.155299    -0.274402
 C    -3.220086    -4.666313    -2.711219
 H    -3.436059    -4.277342    -3.708100
 H    -2.370663    -5.353418    -2.788629
 H    -4.087521    -5.260636    -2.401672
 H    -2.053406    -4.795160    -0.121449
 H    -3.817447    -4.778590    -0.121247
 H    -2.926717    -3.388861     0.500369
 C     2.617787    -1.927220     0.021832
 H     2.533999    -1.180104     0.822119
 C     4.061956    -1.940405    -0.476697
 C     2.271248    -3.298411     0.608077
 H     1.270397    -3.340874     1.037774
 H     2.362423    -4.087929    -0.147050
 H     2.980893    -3.538682     1.407520
 H     4.190552    -2.603851    -1.339421
 H     4.714280    -2.317395     0.319691
 H     4.422766    -0.947648    -0.750644
 C    -0.042187     0.414438     0.844723
 C    -0.378662     1.553246     1.530961
 C    -1.657423     2.281545     1.372800
 C    -2.343064     2.809609     2.479213
 C    -2.227346     2.484375     0.110516
 C    -3.551789     3.478187     2.322309
 C    -3.437172     3.150528    -0.054951
 C    -4.109017     3.651580     1.055915
 H    -1.918320     2.687635     3.470258
 H    -1.696357     2.099225    -0.750907
 H    -4.066758     3.865422     3.197933
 H    -3.851972     3.263812    -1.053306
 H    -5.055081     4.173177     0.938992
 B     0.679366     2.093362     2.531854
 O     0.488791     3.137507     3.414852
 O     1.959187     1.572902     2.634181
 C     2.556914     2.128213     3.816088
 C     4.049630     2.290043     3.582431
 C     2.305363     1.141166     4.953808
 C     1.765574     3.466225     3.987163
 C     1.560414     3.915046     5.424063
 C     2.343255     4.609789     3.156095
 H     0.954730     0.093249     1.171494
 H     4.510221     1.305574     3.457477
 H     4.528093     2.781115     4.436340
 H     4.251733     2.875169     2.683104
 H     1.233757     1.021645     5.138011
 H     2.787991     1.457780     5.883414
 H     2.708382     0.165059     4.669520
 H     0.985154     4.845250     5.439486
 H     2.521278     4.101978     5.915151
 H     1.010743     3.169329     6.001666
 H     2.508959     4.295262     2.121437
 H     3.288879     4.976535     3.567153
 H     1.625379     5.434459     3.147604
 B    -1.160999     1.661422    -2.987042
 O    -2.348396     2.212295    -3.357278
 O    -0.063464     2.337335    -3.424852
 C    -0.542986     3.607226    -3.941698
 C     0.317425     4.000740    -5.128811
 C    -0.389615     4.619529    -2.811742
 C    -2.037908     3.282455    -4.286269
 C    -3.010220     4.424565    -4.053504
 C    -2.220743     2.704341    -5.685963
 H    -1.082867     0.650845    -2.346925
 H     1.342554     4.180925    -4.793613
 H    -0.055470     4.922671    -5.586181
 H     0.340757     3.217662    -5.889006
 H    -0.994502     4.347293    -1.941737
 H    -0.671920     5.625566    -3.135176
 H     0.657614     4.640492    -2.498015
 H    -4.025297     4.095625    -4.293013
 H    -2.768585     5.275210    -4.698948
 H    -2.997196     4.757528    -3.014287
 H    -1.523153     1.881168    -5.868316
 H    -2.071823     3.463929    -6.458668
 H    -3.238192     2.314547    -5.776771

  110
 F
scf done: -2695.616278
Mn    -0.777519    -0.075481    -0.735201
 P     1.515469    -0.789435    -1.159664
 P    -1.299306    -2.014686    -1.856429
 O    -0.849020    -1.118257     2.014662
 O    -3.700544     0.221008    -0.790750
 C     1.385643    -2.288121    -2.258764
 H     1.279515    -1.918586    -3.284478
 H     2.309207    -2.876347    -2.228894
 C    -0.795318    -0.734745     0.913785
 C    -2.544742     0.184708    -0.743841
 C     0.167958    -3.132636    -1.897540
 H     0.271252    -3.569104    -0.899215
 H     0.032975    -3.957700    -2.604485
 C    -1.685833    -1.738316    -3.681285
 H    -1.094087    -0.840219    -3.894054
 C    -3.156747    -1.373161    -3.888916
 C    -1.242813    -2.821953    -4.665417
 H    -0.166631    -3.013465    -4.626646
 H    -1.757372    -3.774412    -4.514056
 H    -1.472048    -2.489382    -5.684463
 H    -3.814490    -2.234818    -3.733679
 H    -3.307441    -1.030206    -4.918046
 H    -3.482339    -0.570107    -3.223747
 C     2.597588     0.382928    -2.158187
 H     1.845489     0.980242    -2.687377
 C     3.500197    -0.246195    -3.222433
 C     3.403929     1.357137    -1.286547
 H     2.882503     1.667494    -0.377489
 H     4.363741     0.930927    -0.978581
 H     3.624632     2.257453    -1.870256
 H     4.264583    -0.905176    -2.800922
 H     4.021188     0.556579    -3.757565
 H     2.940482    -0.812676    -3.971229
 C    -2.695624    -3.095027    -1.229814
 H    -3.590697    -2.479835    -1.387822
 C    -2.581673    -3.362304     0.270950
 C    -2.869958    -4.412606    -1.986690
 H    -3.084217    -4.269024    -3.047410
 H    -1.983636    -5.050125    -1.900223
 H    -3.710731    -4.969720    -1.558039
 H    -1.636306    -3.850426     0.533452
 H    -3.389882    -4.034257     0.580711
 H    -2.664951    -2.451345     0.862720
 C     2.626052    -1.423146     0.221822
 H     2.674402    -0.561463     0.897853
 C     4.045174    -1.815165    -0.193763
 C     2.009527    -2.600629     0.979875
 H     0.986542    -2.420129     1.307946
 H     2.029981    -3.511390     0.370604
 H     2.606749    -2.810431     1.875272
 H     4.044609    -2.644571    -0.910042
 H     4.595922    -2.163010     0.688692
 H     4.613515    -0.993714    -0.629219
 C    -0.104585     2.023649    -0.695150
 C    -0.680204     1.943387     0.570506
 C    -2.065466     2.384877     0.921647
 C    -2.721153     1.842103     2.037299
 C    -2.703053     3.413190     0.218619
 C    -3.983350     2.283368     2.412424
 C    -3.965434     3.859431     0.598536
 C    -4.614116     3.295811     1.692588
 H    -2.235572     1.060826     2.613840
 H    -2.212107     3.842888    -0.645766
 H    -4.473982     1.839003     3.274300
 H    -4.442968     4.655137     0.032803
 H    -5.600007     3.645421     1.986709
 B     0.320771     1.946440     1.782590
 O     0.007457     2.504077     2.994027
 O     1.628349     1.510465     1.733328
 C     2.168730     1.613865     3.072268
 C     3.632523     2.007856     2.976328
 C     2.029929     0.244048     3.729708
 C     1.235823     2.689104     3.720987
 C     0.958900     2.496640     5.202021
 C     1.694613     4.120068     3.451736
 H     0.982308     1.991597    -0.675883
 H     4.201065     1.205716     2.496191
 H     4.055197     2.169507     3.973263
 H     3.766965     2.917326     2.387736
 H     0.984891    -0.074980     3.763874
 H     2.433259     0.249996     4.746452
 H     2.587622    -0.496283     3.150001
 H     0.283138     3.282489     5.550449
 H     1.884424     2.561502     5.783567
 H     0.485453     1.533073     5.398878
 H     1.906883     4.273437     2.389404
 H     2.589652     4.374017     4.027411
 H     0.892083     4.805301     3.736776
 B    -0.665947     2.033738    -2.165234
 O    -1.907277     2.604947    -2.549371
 O     0.282689     2.280913    -3.219625
 C    -0.264445     3.301286    -4.048782
 C     0.271157     3.133031    -5.462512
 C     0.178533     4.653832    -3.485608
 C    -1.802511     3.065552    -3.894128
 C    -2.659060     4.315213    -4.042525
 C    -2.323144     1.978281    -4.831763
 H    -0.756208     0.515375    -2.263525
 H     1.351991     3.304824    -5.470175
 H    -0.190075     3.853438    -6.146582
 H     0.086512     2.124826    -5.839140
 H    -0.218457     4.805847    -2.477388
 H    -0.140480     5.490203    -4.115800
 H     1.270814     4.666086    -3.423681
 H    -3.712558     4.055669    -3.901369
 H    -2.547630     4.754581    -5.039891
 H    -2.396175     5.068517    -3.297021
 H    -1.696636     1.084205    -4.775490
 H    -2.354703     2.316121    -5.872699
 H    -3.336936     1.706889    -4.525026

  110
 TSFG
scf done: -2695.616257
Mn    -0.768599    -0.070177    -0.740256
 P     1.518783    -0.780559    -1.171990
 P    -1.294506    -2.001784    -1.873677
 O    -0.848391    -1.151590     1.995980
 O    -3.687155     0.251717    -0.842402
 C     1.389443    -2.278841    -2.272155
 H     1.284636    -1.909637    -3.297957
 H     2.312471    -2.867879    -2.241282
 C    -0.794418    -0.750117     0.901157
 C    -2.532467     0.203130    -0.773941
 C     0.170713    -3.122478    -1.912501
 H     0.272025    -3.558551    -0.913691
 H     0.036048    -3.947528    -2.619535
 C    -1.674625    -1.724069    -3.700641
 H    -1.087105    -0.821819    -3.906938
 C    -3.146769    -1.368658    -3.916322
 C    -1.220495    -2.802113    -4.685950
 H    -0.143743    -2.989027    -4.642121
 H    -1.731355    -3.757523    -4.540596
 H    -1.445968    -2.467461    -5.705193
 H    -3.798364    -2.236871    -3.771994
 H    -3.293169    -1.019872    -4.944237
 H    -3.484075    -0.573522    -3.247553
 C     2.587589     0.399891    -2.175433
 H     1.828046     0.996286    -2.694322
 C     3.483015    -0.220159    -3.250818
 C     3.398737     1.373231    -1.306639
 H     2.892005     1.665593    -0.383285
 H     4.369209     0.954215    -1.023163
 H     3.597204     2.283795    -1.882239
 H     4.251105    -0.881012    -2.839035
 H     3.999209     0.586780    -3.784375
 H     2.918613    -0.782555    -3.999220
 C    -2.696508    -3.082803    -1.259237
 H    -3.591016    -2.471172    -1.433314
 C    -2.604414    -3.342638     0.244104
 C    -2.855548    -4.404699    -2.011924
 H    -3.047012    -4.267974    -3.077897
 H    -1.971207    -5.041402    -1.902470
 H    -3.705145    -4.959320    -1.597640
 H    -1.659942    -3.822714     0.523948
 H    -3.412983    -4.018612     0.544174
 H    -2.703215    -2.429169     0.829544
 C     2.644055    -1.413820     0.197766
 H     2.692115    -0.555590     0.877986
 C     4.062271    -1.796820    -0.228489
 C     2.035875    -2.597242     0.952963
 H     1.015619    -2.418691     1.290643
 H     2.051059    -3.503839     0.337345
 H     2.640802    -2.813254     1.841715
 H     4.061796    -2.622958    -0.948538
 H     4.620526    -2.145720     0.648859
 H     4.623521    -0.970319    -0.663686
 C    -0.093181     2.027197    -0.677262
 C    -0.674983     1.916144     0.584839
 C    -2.056114     2.368863     0.941386
 C    -2.731037     1.797116     2.030724
 C    -2.668543     3.435537     0.274670
 C    -3.987518     2.247809     2.413393
 C    -3.925640     3.891035     0.661656
 C    -4.593864     3.298485     1.728127
 H    -2.264819     0.985614     2.580750
 H    -2.161692     3.893014    -0.565903
 H    -4.492995     1.780334     3.254223
 H    -4.383057     4.717157     0.123552
 H    -5.575486     3.655165     2.027970
 B     0.321090     1.894210     1.799904
 O    -0.002943     2.419207     3.023263
 O     1.633847     1.473905     1.745869
 C     2.168308     1.553503     3.088966
 C     3.627743     1.966310     3.006946
 C     2.043139     0.168445     3.716254
 C     1.220755     2.603004     3.757896
 C     0.941994     2.375532     5.233666
 C     1.663151     4.044916     3.520884
 H     0.993132     1.990240    -0.658369
 H     4.207054     1.181837     2.510731
 H     4.045340     2.110118     4.008762
 H     3.753536     2.890400     2.439596
 H     1.001835    -0.163607     3.738520
 H     2.441581     0.157686     4.734912
 H     2.612705    -0.552649     3.124145
 H     0.257215     3.146687     5.597032
 H     1.865287     2.437406     5.819076
 H     0.477859     1.403186     5.408285
 H     1.877808     4.223148     2.462907
 H     2.552627     4.297758     4.105640
 H     0.851015     4.714068     3.816731
 B    -0.649204     2.121571    -2.138486
 O    -1.893017     2.676554    -2.507839
 O     0.292224     2.374238    -3.186797
 C    -0.278656     3.358884    -4.045624
 C     0.241786     3.148336    -5.459131
 C     0.158281     4.732262    -3.532011
 C    -1.812590     3.112405    -3.864349
 C    -2.682727     4.350869    -4.023232
 C    -2.338410     2.000473    -4.768419
 H    -0.728119     0.526038    -2.257881
 H     1.320606     3.330371    -5.485773
 H    -0.234871     3.840927    -6.161113
 H     0.062855     2.126573    -5.799978
 H    -0.227365     4.911666    -2.523998
 H    -0.177694     5.544597    -4.184273
 H     1.250993     4.756778    -3.485052
 H    -3.731317     4.084152    -3.861265
 H    -2.589905     4.771310    -5.030525
 H    -2.416117     5.120970    -3.296572
 H    -1.709034     1.109966    -4.694040
 H    -2.380618     2.311744    -5.817104
 H    -3.348141     1.733660    -4.444991

  110
 G
scf done: -2695.618873
Mn    -0.723867    -0.102242    -0.737025
 P     1.535734    -0.813406    -1.136440
 P    -1.272403    -2.052832    -1.828310
 O    -0.864588    -1.174657     2.004996
 O    -3.597339     0.388201    -1.104450
 C     1.410418    -2.329346    -2.214770
 H     1.303689    -1.979182    -3.246521
 H     2.334155    -2.916358    -2.174410
 C    -0.810648    -0.758505     0.914203
 C    -2.457503     0.261586    -0.931767
 C     0.194422    -3.171509    -1.840714
 H     0.293397    -3.581524    -0.830457
 H     0.067225    -4.013899    -2.528490
 C    -1.652275    -1.826652    -3.668182
 H    -1.082534    -0.917014    -3.889187
 C    -3.128192    -1.509144    -3.917705
 C    -1.164767    -2.918316    -4.622500
 H    -0.083941    -3.076222    -4.569251
 H    -1.651145    -3.882989    -4.454673
 H    -1.394077    -2.617241    -5.651441
 H    -3.764180    -2.388264    -3.769305
 H    -3.260919    -1.186201    -4.956437
 H    -3.497801    -0.709480    -3.272777
 C     2.569624     0.376122    -2.172182
 H     1.789476     0.969416    -2.662793
 C     3.432360    -0.238565    -3.276471
 C     3.408490     1.344989    -1.325428
 H     2.919445     1.652579    -0.397372
 H     4.375517     0.911808    -1.052290
 H     3.613248     2.246846    -1.912510
 H     4.203857    -0.910093    -2.888703
 H     3.943219     0.568217    -3.815492
 H     2.844777    -0.790264    -4.014909
 C    -2.681162    -3.122646    -1.206609
 H    -3.573808    -2.520425    -1.420596
 C    -2.624092    -3.335479     0.304951
 C    -2.818061    -4.468912    -1.919785
 H    -2.976914    -4.369839    -2.995276
 H    -1.936281    -5.099016    -1.761731
 H    -3.678859    -5.011472    -1.512492
 H    -1.687674    -3.809250     0.620167
 H    -3.442065    -3.998588     0.608679
 H    -2.729811    -2.402429     0.856853
 C     2.706576    -1.419859     0.206922
 H     2.778967    -0.546198     0.864629
 C     4.109714    -1.824737    -0.247070
 C     2.104143    -2.577257     1.005292
 H     1.097232    -2.371555     1.368162
 H     2.082328    -3.495717     0.407572
 H     2.731724    -2.788570     1.879374
 H     4.085301    -2.677761    -0.934477
 H     4.694579    -2.141982     0.625046
 H     4.660180    -1.018315    -0.731541
 C    -0.060545     1.987618    -0.749705
 C    -0.645031     1.838314     0.520940
 C    -1.993014     2.391651     0.886546
 C    -2.808547     1.753425     1.832259
 C    -2.414515     3.631192     0.394742
 C    -4.016612     2.308938     2.232697
 C    -3.623258     4.192674     0.797303
 C    -4.434644     3.532310     1.713048
 H    -2.491495     0.806727     2.257663
 H    -1.789212     4.161799    -0.313511
 H    -4.632988     1.785312     2.958621
 H    -3.927530     5.154470     0.392600
 H    -5.379227     3.968649     2.026171
 B     0.324454     1.785358     1.751366
 O    -0.066729     2.222073     2.991181
 O     1.663022     1.446658     1.721503
 C     2.154183     1.499974     3.082927
 C     3.583477     2.013789     3.061000
 C     2.109936     0.084964     3.651356
 C     1.119238     2.450767     3.769600
 C     0.815671     2.136594     5.224616
 C     1.469208     3.929100     3.613563
 H     1.023815     1.940733    -0.744275
 H     4.226760     1.295053     2.544448
 H     3.965718     2.136085     4.079712
 H     3.659736     2.970836     2.541575
 H     1.094997    -0.320612     3.626738
 H     2.475860     0.062191     4.682041
 H     2.750608    -0.568898     3.054427
 H     0.069551     2.842848     5.599150
 H     1.715059     2.233354     5.841675
 H     0.413201     1.128810     5.341064
 H     1.699350     4.172014     2.571835
 H     2.323172     4.212688     4.236086
 H     0.605180     4.526990     3.915155
 B    -0.587621     2.517113    -2.105607
 O    -1.852134     2.948720    -2.441829
 O     0.319308     2.753278    -3.134885
 C    -0.339045     3.564215    -4.119400
 C     0.149199     3.160744    -5.500905
 C     0.050145     5.013203    -3.832846
 C    -1.852951     3.272196    -3.841664
 C    -2.786597     4.451190    -4.063184
 C    -2.372168     2.049772    -4.591530
 H    -0.509149     0.278353    -2.255495
 H     1.215835     3.385714    -5.593824
 H    -0.382647     3.716210    -6.280407
 H     0.012426     2.092030    -5.677696
 H    -0.295528     5.323860    -2.842434
 H    -0.360467     5.701749    -4.577519
 H     1.140586     5.094940    -3.849857
 H    -3.809653     4.155874    -3.814009
 H    -2.769234     4.772554    -5.110045
 H    -2.518650     5.300295    -3.431410
 H    -1.712410     1.191820    -4.436402
 H    -2.461347     2.239229    -5.665689
 H    -3.359230     1.791846    -4.198973

  110
 TSGH
scf done: -2695.596572
Mn    -0.828434    -1.235745    -0.512188
 P     1.216477    -1.506807    -1.543918
 P    -1.429882    -3.232850    -1.341172
 O    -0.132444    -1.873905     2.279568
 O    -3.625201    -0.570167     0.093308
 C     0.936348    -2.846191    -2.797233
 H     0.433225    -2.357431    -3.639707
 H     1.882743    -3.253545    -3.171419
 C    -0.398463    -1.654524     1.163562
 C    -2.516970    -0.830304    -0.141083
 C     0.043321    -3.948142    -2.228387
 H     0.590416    -4.526620    -1.476700
 H    -0.260671    -4.650006    -3.011099
 C    -2.763853    -3.035902    -2.666621
 H    -2.654253    -1.972761    -2.905911
 C    -4.174753    -3.231273    -2.106720
 C    -2.561940    -3.822472    -3.961041
 H    -1.616629    -3.573086    -4.452884
 H    -2.588426    -4.906596    -3.812838
 H    -3.365272    -3.572667    -4.663958
 H    -4.390901    -4.280129    -1.879203
 H    -4.908749    -2.903397    -2.851347
 H    -4.345681    -2.640535    -1.203126
 C     1.729953    -0.006902    -2.537627
 H     0.749398     0.368800    -2.856490
 C     2.566464    -0.236778    -3.796324
 C     2.349659     1.050882    -1.622659
 H     1.745712     1.222294    -0.725076
 H     3.358128     0.770265    -1.299461
 H     2.416930     2.007385    -2.150453
 H     3.575860    -0.592658    -3.577212
 H     2.667009     0.712261    -4.336002
 H     2.099422    -0.951205    -4.480541
 C    -2.012673    -4.693025    -0.316824
 H    -2.990924    -4.367035     0.060403
 C    -1.112491    -4.946503     0.891397
 C    -2.200335    -5.988928    -1.107860
 H    -2.894678    -5.882225    -1.943694
 H    -1.247718    -6.356517    -1.504640
 H    -2.597075    -6.770577    -0.449541
 H    -0.097957    -5.230944     0.589305
 H    -1.515467    -5.779998     1.478303
 H    -1.039461    -4.079922     1.548659
 C     2.741382    -2.026932    -0.580229
 H     2.842794    -1.221487     0.160731
 C     4.048828    -2.131372    -1.364364
 C     2.488737    -3.326219     0.185813
 H     1.534137    -3.316944     0.716417
 H     2.505788    -4.189031    -0.489631
 H     3.282659    -3.482705     0.924592
 H     3.961882    -2.824666    -2.208390
 H     4.841205    -2.516501    -0.711627
 H     4.386193    -1.167879    -1.750922
 C     0.489454     4.030980    -0.437009
 C    -0.361460     3.703147     0.567972
 C    -1.834725     3.839622     0.489725
 C    -2.666405     2.773692     0.860555
 C    -2.431855     5.037592     0.078340
 C    -4.049529     2.886059     0.777190
 C    -3.816031     5.159059     0.019445
 C    -4.629848     4.081737     0.360348
 H    -2.223398     1.847112     1.210902
 H    -1.800262     5.876594    -0.194327
 H    -4.669760     2.033936     1.039161
 H    -4.259972     6.099458    -0.296244
 H    -5.711208     4.174951     0.307246
 B     0.283137     3.127133     1.877372
 O    -0.412974     2.511777     2.881665
 O     1.634144     3.179468     2.116623
 C     1.895802     2.355614     3.272140
 C     3.012519     2.994104     4.080437
 C     2.338052     0.990596     2.752119
 C     0.500257     2.319958     3.984112
 C     0.164517     1.011308     4.677780
 C     0.282942     3.494550     4.933893
 H     1.548104     3.889416    -0.212820
 H     3.936757     2.990019     3.495542
 H     3.192905     2.434064     5.003743
 H     2.780813     4.029295     4.337848
 H     1.542434     0.506076     2.179259
 H     2.626618     0.321535     3.567981
 H     3.201626     1.129521     2.094838
 H    -0.829679     1.083010     5.127935
 H     0.882906     0.804792     5.478109
 H     0.159703     0.169635     3.982667
 H     0.527775     4.445262     4.451028
 H     0.885718     3.397448     5.841699
 H    -0.771723     3.523380     5.220064
 B     0.199984     4.404998    -1.917428
 O    -0.946640     4.925769    -2.456311
 O     1.171375     4.177553    -2.870021
 C     0.705381     4.750957    -4.107731
 C     1.163822     3.871516    -5.258496
 C     1.337436     6.135817    -4.216564
 C    -0.843973     4.798337    -3.889159
 C    -1.550267     5.978461    -4.533622
 C    -1.544512     3.494838    -4.263988
 H    -1.128451    -0.710398    -1.994377
 H     2.256181     3.882621    -5.317183
 H     0.770321     4.240475    -6.211303
 H     0.840091     2.837112    -5.124943
 H     1.009342     6.782321    -3.397412
 H     1.089338     6.621070    -5.165126
 H     2.424357     6.034688    -4.153222
 H    -2.617058     5.937726    -4.297036
 H    -1.442217     5.949003    -5.622786
 H    -1.159017     6.929891    -4.168094
 H    -1.045737     2.632638    -3.811076
 H    -1.579866     3.350978    -5.348110
 H    -2.568214     3.524552    -3.881984

  110
 H
scf done: -2695.596815
Mn    -1.038859    -1.357333    -0.615697
 P     1.008196    -1.589570    -1.653213
 P    -1.523777    -3.453728    -1.252587
 O    -0.295849    -1.704709     2.214945
 O    -3.864167    -0.776891    -0.058676
 C     0.800854    -3.048261    -2.778915
 H     0.263928    -2.665605    -3.654717
 H     1.767292    -3.430446    -3.127540
 C    -0.578834    -1.594980     1.086954
 C    -2.745036    -1.007818    -0.271632
 C    -0.018564    -4.147064    -2.103630
 H     0.571514    -4.621355    -1.312959
 H    -0.283850    -4.933315    -2.817256
 C    -2.891336    -3.473689    -2.554423
 H    -2.860219    -2.433641    -2.896101
 C    -4.274043    -3.709020    -1.942519
 C    -2.659159    -4.366527    -3.772856
 H    -1.746463    -4.097912    -4.313734
 H    -2.599724    -5.429656    -3.519500
 H    -3.494185    -4.246921    -4.473096
 H    -4.413985    -4.745394    -1.619212
 H    -5.043496    -3.497284    -2.693358
 H    -4.465981    -3.052794    -1.089563
 C     1.383013    -0.152736    -2.793165
 H     0.368686     0.100347    -3.127172
 C     2.221793    -0.425610    -4.041883
 C     1.913812     1.035212    -1.989703
 H     1.289927     1.252404    -1.116005
 H     2.936477     0.865757    -1.635831
 H     1.927850     1.942308    -2.602700
 H     3.264240    -0.658560    -3.813473
 H     2.222113     0.470188    -4.674218
 H     1.817611    -1.245751    -4.642967
 C    -1.980829    -4.852594    -0.087863
 H    -2.969403    -4.561750     0.291544
 C    -1.034855    -4.934822     1.108897
 C    -2.097704    -6.224084    -0.755438
 H    -2.818483    -6.240997    -1.575655
 H    -1.131832    -6.561324    -1.147075
 H    -2.422219    -6.967843    -0.018354
 H    -0.012833    -5.187004     0.803172
 H    -1.369943    -5.728633     1.786413
 H    -0.998530    -4.003799     1.674231
 C     2.589428    -1.902778    -0.690008
 H     2.646251    -1.024327    -0.031811
 C     3.880923    -1.979945    -1.503523
 C     2.462918    -3.136700     0.205101
 H     1.549382    -3.128526     0.803345
 H     2.486199    -4.058593    -0.386995
 H     3.313195    -3.179099     0.895040
 H     3.830729    -2.755667    -2.275854
 H     4.718106    -2.236363    -0.843632
 H     4.128060    -1.034030    -1.989113
 C     0.612167     4.151019    -0.420884
 C    -0.263389     3.724121     0.523923
 C    -1.737804     3.788940     0.389557
 C    -2.522083     2.660509     0.669692
 C    -2.385798     4.972353     0.015641
 C    -3.905348     2.700474     0.534724
 C    -3.771334     5.020207    -0.095722
 C    -4.535378     3.883421     0.154892
 H    -2.041127     1.742295     0.994310
 H    -1.793230     5.858211    -0.186168
 H    -4.485900     1.803159     0.727135
 H    -4.255345     5.950559    -0.380859
 H    -5.617341     3.919908     0.061223
 B     0.349573     3.122799     1.837453
 O    -0.377157     2.525735     2.830740
 O     1.696770     3.148669     2.100543
 C     1.919642     2.320477     3.261165
 C     3.039284     2.931747     4.086159
 C     2.334299     0.943401     2.749801
 C     0.512731     2.321064     3.949971
 C     0.136218     1.025324     4.646744
 C     0.307118     3.507206     4.887951
 H     1.665922     4.037209    -0.159588
 H     3.972721     2.901586     3.516825
 H     3.189331     2.369698     5.013642
 H     2.830749     3.973421     4.337252
 H     1.532460     0.475143     2.172218
 H     2.599970     0.271166     3.570856
 H     3.207231     1.059886     2.100576
 H    -0.860333     1.124938     5.086294
 H     0.840929     0.804591     5.455435
 H     0.115882     0.181551     3.954733
 H     0.583203     4.448445     4.403369
 H     0.891601     3.401815     5.806744
 H    -0.751321     3.563047     5.155569
 B     0.373720     4.634956    -1.878833
 O    -0.768944     5.158320    -2.425188
 O     1.396495     4.535664    -2.799021
 C     0.967297     5.218264    -3.993985
 C     1.523779     4.489092    -5.204751
 C     1.539653     6.631544    -3.920820
 C    -0.590453     5.179626    -3.856145
 C    -1.318525     6.387479    -4.419669
 C    -1.209892     3.892089    -4.393575
 H    -1.381308    -1.006283    -2.138979
 H     2.615792     4.551263    -5.201597
 H     1.160968     4.943540    -6.132459
 H     1.243799     3.433720    -5.201127
 H     1.138117     7.172872    -3.059201
 H     1.322291     7.205787    -4.826329
 H     2.624912     6.566918    -3.804230
 H    -2.393181     6.277627    -4.249974
 H    -1.151827     6.473312    -5.498410
 H    -0.993913     7.312816    -3.940021
 H    -0.691534     3.011090    -4.002944
 H    -1.187326     3.856386    -5.486906
 H    -2.250770     3.839258    -4.063972

   54
 I
scf done: -1565.865316
Mn    -1.017180    -1.369058    -0.599121
 P     1.016931    -1.607619    -1.649977
 P    -1.520101    -3.457518    -1.248730
 O    -0.252526    -1.741161     2.224910
 O    -3.827868    -0.729803    -0.034662
 C     0.811360    -3.070397    -2.770470
 H     0.283251    -2.688201    -3.652041
 H     1.779353    -3.457029    -3.110024
 C    -0.543658    -1.628998     1.101697
 C    -2.716156    -0.994411    -0.243962
 C    -0.018971    -4.163341    -2.098825
 H     0.565848    -4.645627    -1.309122
 H    -0.290028    -4.944680    -2.815658
 C    -2.880395    -3.455391    -2.557292
 H    -2.827816    -2.416618    -2.900696
 C    -4.268847    -3.661576    -1.947915
 C    -2.661658    -4.355418    -3.772928
 H    -1.743443    -4.104232    -4.312921
 H    -2.620924    -5.418693    -3.516880
 H    -3.492979    -4.223146    -4.475294
 H    -4.428323    -4.693400    -1.619044
 H    -5.032904    -3.439852    -2.701331
 H    -4.450139    -2.997484    -1.098618
 C     1.374452    -0.187035    -2.815758
 H     0.361657     0.009138    -3.189426
 C     2.269186    -0.446193    -4.028071
 C     1.816930     1.046484    -2.027802
 H     1.128957     1.272272    -1.205304
 H     2.819146     0.924490    -1.602837
 H     1.845188     1.923399    -2.683628
 H     3.319630    -0.583697    -3.763110
 H     2.215759     0.416195    -4.702945
 H     1.949673    -1.322509    -4.599951
 C    -1.994788    -4.856805    -0.091327
 H    -2.977644    -4.553191     0.292973
 C    -1.045977    -4.959563     1.101741
 C    -2.134798    -6.222712    -0.765752
 H    -2.863222    -6.225193    -1.579319
 H    -1.176993    -6.570332    -1.168003
 H    -2.462458    -6.966491    -0.030111
 H    -0.029449    -5.227778     0.791238
 H    -1.391606    -5.750776     1.776928
 H    -0.991897    -4.032162     1.671633
 C     2.598185    -1.908619    -0.683723
 H     2.631543    -1.045213    -0.004244
 C     3.900145    -1.945574    -1.482553
 C     2.480553    -3.164804     0.181509
 H     1.560796    -3.182345     0.770068
 H     2.522779    -4.071628    -0.432505
 H     3.323625    -3.211077     0.879671
 H     3.871048    -2.701262    -2.275529
 H     4.732751    -2.206534    -0.818801
 H     4.138765    -0.983294    -1.939661
 H    -1.376760    -0.967541    -2.107794

   54
 TSIJ
scf done: -1565.858389
Mn    -0.957151    -1.516625    -0.387678
 P     0.992344    -1.678879    -1.602526
 P    -1.431364    -3.566625    -1.128977
 O     0.207559    -2.165847     2.207460
 O    -3.579600    -0.997110     0.815895
 C     0.915414    -3.275386    -2.569796
 H     0.418838    -3.034228    -3.517581
 H     1.918828    -3.635703    -2.824582
 C    -0.262512    -1.995445     1.151693
 C    -2.543911    -1.203265     0.334005
 C     0.110666    -4.339113    -1.821242
 H     0.677897    -4.706994    -0.960056
 H    -0.104898    -5.198189    -2.465577
 C    -2.536823    -3.327976    -2.634208
 H    -2.229320    -2.327895    -2.976089
 C    -4.009686    -3.225319    -2.230502
 C    -2.346720    -4.297215    -3.801496
 H    -1.323356    -4.296759    -4.187264
 H    -2.601649    -5.326287    -3.534704
 H    -3.003623    -4.002949    -4.628263
 H    -4.412263    -4.194463    -1.918268
 H    -4.604296    -2.887098    -3.086068
 H    -4.168954    -2.513033    -1.416894
 C     1.152436    -0.385506    -2.946049
 H     0.110294    -0.357843    -3.296543
 C     2.045821    -0.684199    -4.150460
 C     1.442164     0.985068    -2.335694
 H     0.731135     1.209858    -1.534807
 H     2.457220     1.049135    -1.929618
 H     1.346918     1.762946    -3.101190
 H     3.109332    -0.643969    -3.906507
 H     1.863553     0.067881    -4.926830
 H     1.840957    -1.662912    -4.594543
 C    -2.216251    -4.914559    -0.102886
 H    -3.168014    -4.467475     0.214745
 C    -1.391125    -5.190855     1.155231
 C    -2.507609    -6.219517    -0.844349
 H    -3.213594    -6.090311    -1.667566
 H    -1.593387    -6.668786    -1.247113
 H    -2.945804    -6.946386    -0.150832
 H    -0.414898    -5.624046     0.909452
 H    -1.916570    -5.917931     1.784118
 H    -1.222408    -4.291935     1.749620
 C     2.623445    -1.768809    -0.675377
 H     2.537525    -0.966301     0.069010
 C     3.888212    -1.535288    -1.500052
 C     2.746849    -3.096079     0.077453
 H     1.877131    -3.316930     0.697577
 H     2.903944    -3.928069    -0.618423
 H     3.619868    -3.059498     0.738161
 H     3.985734    -2.265251    -2.311464
 H     4.767213    -1.650745    -0.855152
 H     3.931770    -0.534865    -1.934362
 H    -1.170278    -0.079922    -1.116128

   54
 J
scf done: -1565.866026
Mn    -0.929650    -1.549921    -0.334564
 P     0.993675    -1.724719    -1.566606
 P    -1.435011    -3.588026    -1.172029
 O     0.201705    -2.169734     2.264782
 O    -3.436484    -0.830295     1.016625
 C     0.974690    -3.336726    -2.521677
 H     0.519321    -3.120999    -3.495477
 H     1.987003    -3.704604    -2.725183
 C    -0.253490    -1.963332     1.208976
 C    -2.456313    -1.132781     0.470925
 C     0.133061    -4.382215    -1.785680
 H     0.663068    -4.732157    -0.892885
 H    -0.057405    -5.255145    -2.419456
 C    -2.465795    -3.362767    -2.734291
 H    -2.103591    -2.393358    -3.111655
 C    -3.941992    -3.175331    -2.376394
 C    -2.282350    -4.377943    -3.861990
 H    -1.242251    -4.451470    -4.193164
 H    -2.611913    -5.380137    -3.576779
 H    -2.878423    -4.073129    -4.730228
 H    -4.395172    -4.113918    -2.040899
 H    -4.502579    -2.838605    -3.255338
 H    -4.081916    -2.432653    -1.585089
 C     1.030251    -0.415058    -2.912436
 H    -0.032414    -0.377579    -3.201083
 C     1.834258    -0.712480    -4.179266
 C     1.379307     0.956728    -2.331502
 H     0.771447     1.178659    -1.450441
 H     2.434318     1.017974    -2.045077
 H     1.199796     1.734428    -3.082020
 H     2.910114    -0.724999    -3.992263
 H     1.641667     0.071473    -4.920729
 H     1.564291    -1.666639    -4.640045
 C    -2.275370    -4.919690    -0.166172
 H    -3.226794    -4.452254     0.121273
 C    -1.486895    -5.186843     1.117641
 C    -2.568768    -6.230415    -0.895363
 H    -3.269490    -6.104971    -1.723963
 H    -1.655048    -6.689195    -1.288365
 H    -3.016099    -6.947927    -0.197678
 H    -0.523346    -5.663449     0.904795
 H    -2.051231    -5.873498     1.758121
 H    -1.295659    -4.274816     1.685538
 C     2.648523    -1.710043    -0.695603
 H     2.566579    -0.849423    -0.019470
 C     3.877102    -1.530289    -1.585900
 C     2.810250    -2.972529     0.155419
 H     1.981203    -3.125819     0.847493
 H     2.913813    -3.863108    -0.475238
 H     3.725864    -2.893419     0.751694
 H     3.954888    -2.323333    -2.338302
 H     4.781952    -1.582198    -0.969315
 H     3.889748    -0.568561    -2.102211
 H    -0.496443    -0.057762    -0.136751

   68
 K
scf done: -1873.896042
Mn    -0.691108     0.219785     1.462198
 P     1.524244     0.638524     0.994771
 P    -0.398075    -1.675422     0.265032
 O    -0.299268    -0.582548     4.224074
 O    -3.584817     0.105525     1.931718
 C     2.158715    -0.682439    -0.170032
 H     1.951559    -0.316787    -1.183575
 H     3.245359    -0.808225    -0.098624
 C    -0.445553    -0.302834     3.099864
 C    -2.438154     0.134028     1.730586
 C     1.422502    -2.004851     0.053385
 H     1.756960    -2.471455     0.986383
 H     1.626634    -2.712378    -0.757338
 C    -1.021420    -1.358513    -1.487123
 H    -0.895359    -0.270220    -1.593485
 C    -2.524146    -1.633098    -1.579182
 C    -0.259281    -2.014931    -2.637584
 H     0.799615    -1.740088    -2.648139
 H    -0.320266    -3.106429    -2.609166
 H    -0.687496    -1.688046    -3.592363
 H    -2.739117    -2.706625    -1.571606
 H    -2.918345    -1.224201    -2.515574
 H    -3.077537    -1.168775    -0.757364
 C     1.764133     2.215701     0.011026
 H     0.901592     2.170387    -0.671164
 C     3.015707     2.335473    -0.859401
 C     1.567826     3.451396     0.890150
 H     0.668419     3.359830     1.505920
 H     2.421309     3.614973     1.556384
 H     1.466674     4.338645     0.256021
 H     3.920004     2.497357    -0.268228
 H     2.896781     3.195754    -1.527481
 H     3.179667     1.457275    -1.490078
 C    -1.103969    -3.324769     0.783425
 H    -2.186986    -3.142874     0.794625
 C    -0.677953    -3.656202     2.215038
 C    -0.807060    -4.499148    -0.148517
 H    -1.214151    -4.356555    -1.152198
 H     0.269677    -4.678025    -0.240966
 H    -1.252591    -5.414890     0.257356
 H     0.396814    -3.861947     2.277524
 H    -1.198221    -4.558701     2.554449
 H    -0.908570    -2.849048     2.912425
 C     2.735687     0.637702     2.422143
 H     2.235054     1.260164     3.174682
 C     4.116572     1.220494     2.128274
 C     2.888547    -0.773674     2.995246
 H     1.932145    -1.239532     3.237425
 H     3.431750    -1.422533     2.298690
 H     3.475411    -0.729543     3.919183
 H     4.618556     0.682599     1.316119
 H     4.748850     1.123978     3.018606
 H     4.081772     2.279249     1.865167
 H    -0.740360     1.708660     1.949350
 H     1.565815     5.551693    -2.818151
 C     0.716514     4.921535    -2.681652
 C    -0.262859     4.225371    -2.532877
 C    -1.425254     3.411754    -2.373924
 C    -2.092509     2.911576    -3.503317
 C    -1.922549     3.114016    -1.094094
 C    -3.235865     2.136166    -3.352946
 C    -3.068196     2.338076    -0.953204
 C    -3.727541     1.850166    -2.080652
 H    -1.708810     3.145310    -4.491468
 H    -1.413633     3.495928    -0.214525
 H    -3.749398     1.760242    -4.233304
 H    -3.446700     2.117575     0.039705
 H    -4.625345     1.250009    -1.965147

   68
 TSKL
scf done: -1873.892561
Mn    -0.426112     0.203762     2.042144
 P     1.671316     0.643699     1.214622
 P    -0.442847    -1.531224     0.596330
 O     0.420395    -0.973400     4.556448
 O    -3.195560     0.151472     3.015898
 C     2.011654    -0.516915    -0.213805
 H     1.613173    -0.025117    -1.110432
 H     3.085294    -0.659556    -0.383683
 C     0.084786    -0.539368     3.525168
 C    -2.104459     0.156460     2.614186
 C     1.290717    -1.851021    -0.006316
 H     1.785008    -2.430356     0.780865
 H     1.311691    -2.456690    -0.918619
 C    -1.375029    -0.990748    -0.950849
 H    -1.218299     0.099112    -0.955975
 C    -2.879095    -1.214651    -0.776241
 C    -0.883281    -1.513604    -2.300031
 H     0.171753    -1.283676    -2.476422
 H    -1.010629    -2.595279    -2.399585
 H    -1.455870    -1.036099    -3.103445
 H    -3.139028    -2.276192    -0.845779
 H    -3.423391    -0.690255    -1.568604
 H    -3.243429    -0.838942     0.184832
 C     1.765015     2.340156     0.422433
 H     0.772013     2.414884    -0.046508
 C     2.798927     2.561150    -0.682643
 C     1.829535     3.436707     1.486104
 H     1.054698     3.296072     2.244524
 H     2.803144     3.463083     1.986543
 H     1.679434     4.415563     1.017112
 H     3.818173     2.618654    -0.293710
 H     2.583163     3.510010    -1.186941
 H     2.775378     1.779458    -1.446851
 C    -1.097754    -3.224129     1.038431
 H    -2.153011    -3.031279     1.273716
 C    -0.426599    -3.735715     2.314406
 C    -1.019309    -4.274527    -0.068303
 H    -1.599550    -4.000061    -0.952247
 H     0.015040    -4.451115    -0.382673
 H    -1.413420    -5.229465     0.298516
 H     0.636739    -3.947177     2.152886
 H    -0.897516    -4.674302     2.627166
 H    -0.508041    -3.023949     3.137681
 C     3.149501     0.443147     2.344882
 H     2.853783     0.994021     3.246876
 C     4.469739     1.007618     1.822826
 C     3.340543    -1.027358     2.726338
 H     2.432692    -1.485092     3.121807
 H     3.687687    -1.612742     1.867159
 H     4.111860    -1.104172     3.500528
 H     4.753747     0.553235     0.866927
 H     5.269704     0.782196     2.537660
 H     4.445332     2.090819     1.691183
 H    -0.314594     1.618977     2.703055
 H     0.254209     5.628432    -0.897423
 C    -0.300100     4.900384    -1.445024
 C    -0.948795     4.090094    -2.067603
 C    -1.725174     3.147238    -2.805649
 C    -1.250052     2.629993    -4.021117
 C    -2.982389     2.739813    -2.331637
 C    -2.020117     1.729126    -4.746397
 C    -3.747060     1.840700    -3.065363
 C    -3.269974     1.333285    -4.273012
 H    -0.279826     2.948670    -4.388999
 H    -3.350749     3.141585    -1.392982
 H    -1.646386     1.339142    -5.688716
 H    -4.722613     1.539524    -2.694775
 H    -3.873382     0.635538    -4.846393

   68
 L
scf done: -1873.929131
Mn    -0.372407     0.715485     1.687164
 P     1.632304     0.607803     0.479560
 P    -0.748711    -1.455007     0.952535
 O     0.855797     0.251414     4.322533
 O    -3.072005     0.828629     2.851543
 C     1.418309    -0.803412    -0.703381
 H     0.768265    -0.410308    -1.494063
 H     2.368195    -1.095890    -1.164985
 C     0.379471     0.369450     3.268326
 C    -2.009134     0.787145     2.395754
 C     0.740745    -1.992008    -0.023159
 H     1.421038    -2.456805     0.697041
 H     0.477684    -2.762083    -0.754600
 C    -2.210955    -1.590508    -0.225980
 H    -2.296696    -0.555999    -0.572137
 C    -3.512612    -1.928387     0.504452
 C    -2.007502    -2.459719    -1.465717
 H    -1.183051    -2.096679    -2.086976
 H    -1.821503    -3.513655    -1.236838
 H    -2.912031    -2.415855    -2.083225
 H    -3.553171    -2.969472     0.841322
 H    -4.354997    -1.776228    -0.179145
 H    -3.680109    -1.281116     1.370064
 C     1.928966     2.102368    -0.607187
 H     0.895571     2.359638    -0.870251
 C     2.683959     1.881076    -1.917937
 C     2.501809     3.270611     0.196794
 H     1.931022     3.458841     1.111719
 H     3.547201     3.113022     0.480812
 H     2.462852     4.184845    -0.405269
 H     3.738586     1.634858    -1.774394
 H     2.641882     2.801119    -2.512581
 H     2.233783     1.087938    -2.521874
 C    -0.999118    -2.892687     2.132015
 H    -1.981552    -2.688813     2.577280
 C     0.023138    -2.929568     3.265542
 C    -1.050991    -4.257886     1.442445
 H    -1.837488    -4.327192     0.688989
 H    -0.097306    -4.498567     0.960144
 H    -1.241084    -5.038986     2.187533
 H     1.040363    -3.088728     2.890685
 H    -0.205288    -3.768587     3.932438
 H     0.019430    -2.019832     3.864861
 C     3.262971     0.299420     1.362276
 H     3.304295     1.123195     2.088669
 C     4.517598     0.358491     0.490155
 C     3.267826    -1.011852     2.150129
 H     2.383439    -1.139575     2.774764
 H     3.351176    -1.872329     1.477061
 H     4.142054    -1.037233     2.810012
 H     4.475952    -0.370100    -0.327084
 H     5.396021     0.110601     1.097437
 H     4.690415     1.344664     0.056966
 H     0.081797     2.221431     2.218424
 H    -0.388778     2.344680     1.537533
 C    -1.128086     1.327195    -0.049287
 C    -1.589430     1.779020    -1.098763
 C    -2.130671     2.285382    -2.317564
 C    -1.417530     2.180574    -3.526007
 C    -3.393829     2.904260    -2.345540
 C    -1.946950     2.674113    -4.711713
 C    -3.917932     3.395976    -3.534382
 C    -3.199518     3.284158    -4.723364
 H    -0.439974     1.706533    -3.519567
 H    -3.952956     2.991919    -1.418964
 H    -1.378136     2.582593    -5.633247
 H    -4.895402     3.870798    -3.533120
 H    -3.612210     3.669723    -5.651176

   68
 TSLM
scf done: -1873.906254
Mn    -0.426281     0.477112     1.443326
 P     1.665886     0.407014     0.359562
 P    -0.621496    -1.704231     0.923860
 O     0.764572     0.407631     4.130506
 O    -3.118985     0.482450     2.616692
 C     1.704842    -1.227172    -0.524264
 H     1.167445    -1.060682    -1.466316
 H     2.730514    -1.513943    -0.784248
 C     0.314827     0.350631     3.057848
 C    -2.058466     0.492109     2.150643
 C     1.007413    -2.322329     0.282885
 H     1.605664    -2.593596     1.157604
 H     0.883147    -3.230227    -0.315522
 C    -1.809248    -1.928851    -0.518783
 H    -1.729759    -0.951896    -1.008399
 C    -3.255386    -2.062182    -0.037502
 C    -1.453278    -3.002307    -1.546825
 H    -0.481768    -2.820906    -2.016784
 H    -1.441219    -4.013614    -1.130235
 H    -2.201779    -2.990345    -2.347522
 H    -3.446713    -3.027377     0.443276
 H    -3.932218    -1.985618    -0.895276
 H    -3.530696    -1.270095     0.663495
 C     1.887104     1.651119    -1.011559
 H     0.875201     1.634909    -1.437554
 C     2.873754     1.330814    -2.134143
 C     2.088460     3.052441    -0.434363
 H     1.303507     3.300197     0.286677
 H     3.058781     3.167557     0.060679
 H     2.040429     3.794903    -1.238246
 H     3.918163     1.415236    -1.826958
 H     2.718626     2.042245    -2.953732
 H     2.725208     0.328298    -2.546836
 C    -1.116208    -2.989991     2.189402
 H    -2.135675    -2.692247     2.469954
 C    -0.250624    -2.913375     3.447228
 C    -1.153115    -4.425846     1.664467
 H    -1.857678    -4.557901     0.841197
 H    -0.165688    -4.755758     1.323699
 H    -1.459653    -5.103890     2.469176
 H     0.797015    -3.156288     3.234746
 H    -0.606741    -3.646480     4.179522
 H    -0.281368    -1.930483     3.917937
 C     3.223360     0.434684     1.411511
 H     3.057762     1.288342     2.082708
 C     4.538550     0.649963     0.663922
 C     3.338587    -0.822993     2.276135
 H     2.423191    -1.051710     2.824193
 H     3.610889    -1.691590     1.665944
 H     4.135837    -0.685929     3.014830
 H     4.702078    -0.122094    -0.096113
 H     5.373819     0.590016     1.371393
 H     4.593510     1.624494     0.175642
 H    -0.500382     3.695314     2.484609
 H    -0.809255     3.367766     1.888027
 C    -1.188831     1.264260    -0.178108
 C    -1.689747     1.899266    -1.111773
 C    -2.271368     2.642543    -2.179125
 C    -1.901824     2.403838    -3.515464
 C    -3.232149     3.637439    -1.920911
 C    -2.475678     3.129685    -4.551518
 C    -3.793721     4.367117    -2.960651
 C    -3.421409     4.116382    -4.280110
 H    -1.161011     1.638005    -3.726565
 H    -3.526538     3.824943    -0.892921
 H    -2.180193     2.927509    -5.577544
 H    -4.531482     5.133871    -2.740490
 H    -3.865715     4.685750    -5.091434

   68
 M
scf done: -1873.906324
Mn    -0.396497     0.438026     1.453169
 P     1.690706     0.360692     0.367905
 P    -0.603517    -1.740218     0.931319
 O     0.811597     0.357363     4.133147
 O    -3.083498     0.469840     2.639053
 C     1.719698    -1.267421    -0.527038
 H     1.181370    -1.091356    -1.466834
 H     2.743205    -1.558544    -0.790679
 C     0.352789     0.306934     3.063959
 C    -2.025003     0.467618     2.168404
 C     1.017585    -2.364065     0.274480
 H     1.618624    -2.647993     1.143255
 H     0.882543    -3.265465    -0.331339
 C    -1.804132    -1.948906    -0.503595
 H    -1.724964    -0.968365    -0.986072
 C    -3.246633    -2.081762    -0.011414
 C    -1.460644    -3.015191    -1.543171
 H    -0.491693    -2.834343    -2.018577
 H    -1.450384    -4.029796    -1.134591
 H    -2.214925    -2.993252    -2.338178
 H    -3.436859    -3.050720     0.462170
 H    -3.930297    -1.995585    -0.862834
 H    -3.513752    -1.295159     0.698896
 C     1.914042     1.614670    -0.992966
 H     0.904965     1.595126    -1.425505
 C     2.909879     1.310260    -2.111816
 C     2.100373     3.012410    -0.402117
 H     1.301199     3.251337     0.306691
 H     3.061687     3.127373     0.110257
 H     2.062548     3.761217    -1.200655
 H     3.951551     1.408386    -1.799627
 H     2.749078     2.021478    -2.930517
 H     2.776868     0.306644    -2.527351
 C    -1.095501    -3.030708     2.192834
 H    -2.112562    -2.731321     2.480229
 C    -0.222785    -2.962000     3.446175
 C    -1.139243    -4.463907     1.661221
 H    -1.847543    -4.590090     0.840164
 H    -0.154228    -4.795227     1.314915
 H    -1.444554    -5.144872     2.463934
 H     0.822296    -3.210310     3.227345
 H    -0.578890    -3.694842     4.178734
 H    -0.245481    -1.979850     3.919052
 C     3.247248     0.373547     1.421265
 H     3.080610     1.216049     2.106054
 C     4.562956     0.601724     0.678694
 C     3.361906    -0.897639     2.265975
 H     2.445193    -1.136034     2.807750
 H     3.636593    -1.756145     1.642650
 H     4.156907    -0.771369     3.008947
 H     4.726877    -0.156460    -0.095055
 H     5.397623     0.529136     1.385694
 H     4.618254     1.585120     0.208492
 H    -1.285436     4.575108     1.671489
 H    -1.328249     3.970295     1.236082
 C    -1.158898     1.251446    -0.152152
 C    -1.661444     1.908389    -1.070213
 C    -2.248337     2.677346    -2.116316
 C    -1.858317     2.497743    -3.456024
 C    -3.235391     3.638825    -1.831887
 C    -2.438740     3.247698    -4.470996
 C    -3.803113     4.393468    -2.850256
 C    -3.410931     4.200673    -4.173664
 H    -1.096809     1.758321    -3.686666
 H    -3.544520     3.781555    -0.801087
 H    -2.127712     3.091292    -5.500384
 H    -4.561128     5.134077    -2.610440
 H    -3.860368     4.789135    -4.968382


   87
 INBA
scf done: -2208.291489
Mn     6.109463     5.803635    -0.333899
 P     6.587305     3.558205     0.165888
 P     5.572643     4.978053    -2.446756
 O     7.226604     6.853962     2.205834
 O     3.771756     5.704275     1.378463
 O     5.112637     8.438625    -1.167882
 C     6.467880     2.565452    -1.407351
 H     7.451632     2.638148    -1.888344
 H     6.297015     1.503514    -1.194887
 C     7.120339     6.541384     1.041139
 C     4.671069     5.695360     0.636825
 C     5.541286     7.406051    -0.846782
 C     5.402647     3.129761    -2.341814
 H     4.402499     2.940314    -1.940718
 H     5.451963     2.653564    -3.325213
 C     8.292167     6.816953     0.026019
 H     8.180098     6.223346    -0.908258
 H     8.197717     7.866351    -0.277257
 C     9.671747     6.593324     0.635442
 H     9.672450     7.107191     1.604262
 H     9.829441     5.533333     0.857947
 C    10.803108     7.104152    -0.247582
 H    10.689856     8.173967    -0.454786
 H    10.827328     6.583598    -1.212041
 H    11.777347     6.960804     0.231560
 C     6.722487     5.294561    -3.924183
 H     6.189999     6.069426    -4.491611
 C     6.951118     4.092887    -4.840122
 C     8.062948     5.890838    -3.503326
 H     7.934681     6.814968    -2.935127
 H     8.647312     5.190554    -2.894468
 H     8.661308     6.129239    -4.390276
 H     7.501345     3.295626    -4.327170
 H     7.557301     4.397690    -5.700964
 H     6.023054     3.666070    -5.228228
 C     8.324315     3.158858     0.752856
 H     8.911413     3.847191     0.128134
 C     8.865476     1.752390     0.484706
 C     8.533532     3.571198     2.212925
 H     8.173579     4.581509     2.421883
 H     8.026923     2.887249     2.900049
 H     9.601465     3.537098     2.456966
 H     8.383076     0.993221     1.103316
 H     9.935411     1.732290     0.722949
 H     8.761090     1.450700    -0.561024
 C     3.939449     5.533407    -3.177008
 H     4.106577     6.606483    -3.338461
 C     2.778618     5.367476    -2.199383
 C     3.594582     4.901539    -4.525124
 H     4.337187     5.122136    -5.295204
 H     3.484300     3.813720    -4.449161
 H     2.635193     5.296017    -4.880762
 H     2.560379     4.310952    -2.004314
 H     1.870716     5.806093    -2.629155
 H     2.967563     5.854918    -1.242055
 C     5.401349     2.684218     1.333668
 H     5.319595     3.378647     2.179642
 C     5.843820     1.317583     1.856294
 C     4.010769     2.530408     0.708724
 H     3.631444     3.449574     0.261509
 H     4.013367     1.741603    -0.052223
 H     3.298791     2.228292     1.484182
 H     6.007490     0.605240     1.039812
 H     5.049659     0.902783     2.487935
 H     6.749968     1.358517     2.461809
 B     6.199832     9.156343    -5.062942
 O     5.021680     8.484622    -4.888923
 O     6.054691    10.498941    -5.223179
 C     4.672980    10.812522    -4.921705
 C     4.219386    11.928280    -5.846783
 C     4.636666    11.279568    -3.470337
 C     3.956874     9.436601    -5.146623
 C     2.805200     9.156966    -4.197147
 C     3.521414     9.211953    -6.591438
 H     7.257745     8.608273    -5.083117
 H     4.792230    12.834523    -5.632115
 H     3.159365    12.153286    -5.691217
 H     4.373448    11.672093    -6.896652
 H     4.953113    10.489009    -2.784741
 H     3.634409    11.609197    -3.181381
 H     5.321651    12.124261    -3.357185
 H     2.361649     8.184270    -4.430852
 H     2.023314     9.915428    -4.307313
 H     3.136854     9.141813    -3.157206
 H     4.339734     9.415054    -7.288494
 H     2.670558     9.845147    -6.858654
 H     3.224562     8.166463    -6.713110


   87
 INBAB
scf done: -2208.278167
Mn     5.230957     5.581045    -0.945163
 P     6.626264     3.719655    -0.605880
 P     4.392359     4.353159    -2.730683
 O     6.282583     5.967809     1.741130
 O     3.224875     4.886432     1.035516
 O     3.643962     7.983256    -1.525361
 C     6.215259     2.400512    -1.860665
 H     6.940631     2.500667    -2.672736
 H     6.360075     1.401060    -1.434922
 C     6.150085     6.460748     0.622725
 C     4.003203     5.122717     0.203397
 C     4.286478     7.034271    -1.310614
 C     4.797782     2.562036    -2.410181
 H     4.070007     2.222253    -1.664466
 H     4.652685     1.944313    -3.303751
 C     6.701482     7.884733     0.433801
 H     7.203348     7.963226    -0.540135
 H     5.817424     8.534691     0.344641
 C     7.608884     8.389403     1.548683
 H     7.081509     8.289967     2.502846
 H     8.485340     7.734110     1.629745
 C     8.055555     9.829199     1.327232
 H     7.195432    10.508440     1.294163
 H     8.594120     9.937143     0.378309
 H     8.717977    10.174804     2.128130
 C     5.062730     4.710734    -4.454792
 H     4.874980     5.788747    -4.551169
 C     4.395735     3.990888    -5.626252
 C     6.575154     4.508111    -4.539933
 H     7.104208     4.945357    -3.690149
 H     6.831978     3.444506    -4.598052
 H     6.963462     4.985309    -5.446442
 H     4.525716     2.904312    -5.562168
 H     4.863985     4.313184    -6.564039
 H     3.327273     4.202739    -5.709568
 C     8.448807     4.016193    -0.963035
 H     8.388714     4.533400    -1.932245
 C     9.328475     2.780192    -1.173961
 C     9.096203     4.989732     0.022352
 H     8.598851     5.960487     0.024138
 H     9.077855     4.614472     1.049520
 H    10.143898     5.148801    -0.257173
 H     9.553760     2.272358    -0.234697
 H    10.283334     3.093350    -1.611811
 H     8.885164     2.047701    -1.854294
 C     2.536450     4.343412    -3.080459
 H     2.440508     5.058336    -3.909456
 C     1.685081     4.867721    -1.926378
 C     1.987774     2.989364    -3.539138
 H     2.550305     2.543556    -4.361615
 H     1.975792     2.272345    -2.711655
 H     0.950660     3.109413    -3.872468
 H     1.759880     4.229904    -1.041361
 H     0.632606     4.882039    -2.233461
 H     1.960127     5.882098    -1.634501
 C     6.433861     2.893957     1.061147
 H     6.333683     3.761712     1.727010
 C     7.589490     2.013667     1.529443
 C     5.131517     2.090368     1.108754
 H     4.261563     2.668253     0.794557
 H     5.193553     1.184123     0.494466
 H     4.947221     1.769073     2.139617
 H     7.770273     1.175674     0.846364
 H     7.338951     1.586281     2.507421
 H     8.522152     2.568640     1.649745
 B     6.972509     7.910464    -3.226215
 O     5.988626     7.964765    -4.166851
 O     7.582114     9.099743    -2.979640
 C     6.795460    10.120174    -3.646850
 C     7.742067    11.177160    -4.188561
 C     5.878360    10.726062    -2.590028
 C     6.027847     9.296403    -4.741742
 C     4.601243     9.748231    -4.998233
 C     6.795110     9.174666    -6.054121
 H     7.282028     6.898019    -2.671550
 H     8.244924    11.675384    -3.355321
 H     7.191057    11.935643    -4.753697
 H     8.507922    10.745106    -4.835606
 H     5.187827     9.984304    -2.180020
 H     5.296071    11.557308    -2.998392
 H     6.492337    11.106021    -1.768897
 H     4.148427     9.113993    -5.765845
 H     4.580934    10.781371    -5.359473
 H     3.993000     9.675832    -4.095022
 H     7.821537     8.836839    -5.883597
 H     6.826890    10.126507    -6.591901
 H     6.296203     8.437450    -6.689259

   87
 INBB
scf done: -2208.300421
Mn     5.333488     5.860447    -1.319903
 P     6.795553     4.030344    -0.990721
 P     4.230490     4.463784    -2.803792
 O     7.358238     6.348489     0.665933
 O     3.854108     5.287731     1.141459
 O     3.356574     7.945308    -1.884331
 C     6.211488     2.618880    -2.070842
 H     6.803664     2.672022    -2.989094
 H     6.443240     1.653201    -1.607451
 C     6.372727     6.844492     0.124861
 C     4.406166     5.461837     0.132807
 C     4.172971     7.138052    -1.675913
 C     4.728230     2.713227    -2.416367
 H     4.123232     2.420310    -1.550473
 H     4.470197     2.027088    -3.231490
 C     5.884834     8.185980     0.676532
 H     5.479371     8.794625    -0.136755
 H     5.021194     7.940650     1.316230
 C     6.922225     8.966221     1.471763
 H     7.326841     8.321912     2.258959
 H     7.766892     9.197273     0.810535
 C     6.360023    10.249724     2.069877
 H     5.533867    10.037737     2.758394
 H     5.970037    10.917292     1.292060
 H     7.122821    10.802895     2.628249
 C     4.564372     4.715410    -4.639329
 H     4.403895     5.796529    -4.743557
 C     3.663720     3.986653    -5.635214
 C     6.026462     4.447697    -4.992764
 H     6.715287     4.962237    -4.319615
 H     6.250914     3.375072    -4.978903
 H     6.232639     4.807257    -6.007003
 H     3.777500     2.898448    -5.569070
 H     3.947496     4.274944    -6.654391
 H     2.605627     4.230168    -5.514492
 C     8.521832     4.230432    -1.728862
 H     8.233680     4.532085    -2.747577
 C     9.356417     2.951498    -1.869953
 C     9.375349     5.356313    -1.151708
 H     8.871634     6.322051    -1.188045
 H     9.639341     5.171936    -0.107318
 H    10.305354     5.420646    -1.730280
 H     9.843499     2.680283    -0.931659
 H    10.150421     3.129497    -2.604419
 H     8.782332     2.087229    -2.215195
 C     2.346313     4.382269    -2.762429
 H     2.044828     5.116211    -3.522877
 C     1.743436     4.823036    -1.429867
 C     1.762333     3.015209    -3.134983
 H     2.164414     2.595615    -4.058007
 H     1.933750     2.289151    -2.333518
 H     0.676823     3.104230    -3.256579
 H     2.056653     4.171440    -0.608123
 H     0.650471     4.764592    -1.492527
 H     2.005805     5.847989    -1.168286
 C     6.864197     3.312421     0.739463
 H     6.814695     4.215186     1.356277
 C     8.133269     2.552366     1.111609
 C     5.635157     2.445439     1.020719
 H     4.694607     2.941743     0.773552
 H     5.680237     1.493454     0.479813
 H     5.600173     2.207501     2.089509
 H     8.278623     1.664863     0.486520
 H     8.055624     2.210162     2.150261
 H     9.023671     3.180839     1.040296
 B     6.309996     7.321998    -2.643334
 O     5.832462     7.611784    -3.909635
 O     7.181888     8.287364    -2.194359
 C     7.087578     9.416244    -3.090213
 C     8.459834    10.059766    -3.194594
 C     6.091856    10.401428    -2.485118
 C     6.566646     8.749130    -4.407944
 C     5.627706     9.609616    -5.235498
 C     7.690458     8.199865    -5.282612
 H     6.559664     6.086567    -2.375709
 H     8.742784    10.473568    -2.222765
 H     8.450326    10.877736    -3.922277
 H     9.223198     9.336785    -3.488259
 H     5.094898     9.960702    -2.395737
 H     6.018599    11.313260    -3.085419
 H     6.433263    10.677828    -1.483653
 H     5.306324     9.054523    -6.121630
 H     6.130489    10.521959    -5.572255
 H     4.737855     9.886990    -4.667851
 H     8.373705     7.575015    -4.699781
 H     8.266731     9.003297    -5.750708
 H     7.254918     7.582557    -6.073446


   87
 INBBC
scf done: -2208.280460
Mn     5.330888     5.989418    -1.093754
 P     6.858180     4.203696    -1.224411
 P     4.058783     4.747666    -2.557831
 O     7.319763     6.359245     1.126562
 O     4.108625     5.093921     1.426739
 O     3.302047     8.067574    -1.471778
 C     6.169158     2.924951    -2.391598
 H     6.602864     3.132776    -3.372813
 H     6.505675     1.923006    -2.101782
 C     6.446526     6.943479     0.511716
 C     4.570183     5.349781     0.388924
 C     4.135533     7.276099    -1.290696
 C     4.646998     2.988588    -2.479472
 H     4.197555     2.568261    -1.573059
 H     4.273781     2.401220    -3.325939
 C     5.876002     8.256972     1.005657
 H     5.836201     8.943074     0.149538
 H     4.829039     8.075903     1.285080
 C     6.642041     8.862198     2.175448
 H     6.670410     8.140336     2.998540
 H     7.686195     9.020004     1.879839
 C     6.027925    10.175174     2.644010
 H     4.992813    10.033711     2.974609
 H     6.016329    10.919307     1.839624
 H     6.588569    10.600764     3.482248
 C     4.110115     5.227300    -4.396487
 H     4.292974     6.306662    -4.332801
 C     2.858265     5.015532    -5.250739
 C     5.302570     4.604193    -5.122317
 H     6.248549     4.840242    -4.635723
 H     5.188127     3.517935    -5.214574
 H     5.355958     5.008170    -6.140131
 H     2.692536     3.957741    -5.477601
 H     3.005134     5.523616    -6.210998
 H     1.944496     5.420396    -4.810618
 C     8.522478     4.556975    -2.018259
 H     8.187461     5.155154    -2.875671
 C     9.326200     3.375196    -2.568935
 C     9.405765     5.461364    -1.159081
 H     8.886595     6.368348    -0.843439
 H     9.749956     4.960330    -0.249447
 H    10.293291     5.756523    -1.731047
 H     9.837733     2.815018    -1.784171
 H    10.098549     3.758362    -3.246686
 H     8.717082     2.670273    -3.141745
 C     2.205930     4.590392    -2.239492
 H     1.780712     5.435580    -2.795195
 C     1.800200     4.770610    -0.779692
 C     1.595436     3.290371    -2.771272
 H     1.872838     3.061596    -3.801147
 H     1.890803     2.440392    -2.147285
 H     0.502310     3.353852    -2.729340
 H     2.236787     4.003400    -0.133550
 H     0.710245     4.684281    -0.698844
 H     2.085672     5.746951    -0.387042
 C     7.150540     3.227839     0.358447
 H     7.251357     4.019594     1.109542
 C     8.400207     2.350746     0.396240
 C     5.935181     2.366882     0.711989
 H     4.995182     2.918690     0.695355
 H     5.847633     1.505759     0.039149
 H     6.056511     1.970370     1.726110
 H     8.388475     1.589624    -0.392274
 H     8.440384     1.821315     1.355643
 H     9.323220     2.926057     0.305073
 B     6.263732     7.193505    -2.572081
 O     6.889000     6.840045    -3.763510
 O     6.321949     8.580179    -2.428306
 C     6.742289     9.172785    -3.667795
 C     7.571215    10.410673    -3.366577
 C     5.476280     9.568844    -4.424925
 C     7.524183     8.001357    -4.341655
 C     7.393286     7.924883    -5.854038
 C     8.996640     7.956970    -3.944026
 H     6.580288     6.884648    -0.801583
 H     6.943618    11.158307    -2.873328
 H     7.963375    10.853505    -4.288315
 H     8.408452    10.183668    -2.703752
 H     4.862264     8.693055    -4.655009
 H     5.706304    10.090402    -5.359059
 H     4.881629    10.232975    -3.792217
 H     7.948544     7.060314    -6.229775
 H     7.806229     8.822225    -6.326721
 H     6.351447     7.818422    -6.162416
 H     9.114266     8.011220    -2.858478
 H     9.561745     8.776343    -4.398408
 H     9.430225     7.012521    -4.286171

   87
 INBC
scf done: -2208.283834
Mn     5.281277     5.922039    -1.234018
 P     6.871488     4.203706    -1.247107
 P     4.077725     4.584145    -2.624631
 O     7.158840     6.525862     1.398289
 O     3.851142     5.164175     1.224009
 O     3.490093     8.115677    -1.954448
 C     6.183716     2.784277    -2.241333
 H     6.624367     2.848981    -3.237732
 H     6.514469     1.831650    -1.812419
 C     6.449175     7.130204     0.630757
 C     4.411441     5.372152     0.222723
 C     4.212125     7.252006    -1.636685
 C     4.660128     2.839664    -2.343748
 H     4.207974     2.520847    -1.397752
 H     4.293895     2.162759    -3.124276
 C     5.750986     8.419570     0.947531
 H     5.991572     9.115607     0.132196
 H     4.671508     8.239362     0.857906
 C     6.103505     8.991559     2.313189
 H     5.858089     8.252917     3.084064
 H     7.187936     9.139559     2.373662
 C     5.377359    10.301758     2.588245
 H     4.290466    10.166585     2.561623
 H     5.632383    11.063308     1.842793
 H     5.638472    10.700489     3.573156
 C     4.215027     4.848696    -4.486959
 H     4.153818     5.940836    -4.566316
 C     3.138879     4.230112    -5.380456
 C     5.582127     4.434545    -5.028291
 H     6.397710     4.824878    -4.420427
 H     5.663439     3.343483    -5.100280
 H     5.711192     4.835819    -6.039630
 H     3.185681     3.135358    -5.375836
 H     3.316397     4.549154    -6.414333
 H     2.121403     4.531312    -5.122167
 C     8.486840     4.569804    -2.136389
 H     8.099906     5.084079    -3.027605
 C     9.341862     3.401366    -2.633075
 C     9.324592     5.585971    -1.358910
 H     8.767387     6.505842    -1.167994
 H     9.666225     5.186416    -0.399136
 H    10.216487     5.852537    -1.938867
 H     9.911798     2.928340    -1.831865
 H    10.066333     3.778275    -3.364792
 H     8.755810     2.624140    -3.132003
 C     2.199902     4.489853    -2.423614
 H     1.841239     5.184044    -3.195097
 C     1.660026     4.997701    -1.090067
 C     1.614450     3.102392    -2.703678
 H     1.946755     2.665322    -3.646675
 H     1.869762     2.403911    -1.899786
 H     0.520764     3.166158    -2.736604
 H     1.965263     4.361927    -0.255573
 H     0.564238     4.988991    -1.126487
 H     1.977253     6.018694    -0.873411
 C     7.312352     3.399492     0.397373
 H     7.478847     4.258932     1.056863
 C     8.556570     2.512992     0.410939
 C     6.126701     2.599915     0.943262
 H     5.200142     3.172337     0.971082
 H     5.956084     1.687705     0.359342
 H     6.345144     2.285988     1.969978
 H     8.487891     1.698207    -0.319031
 H     8.659414     2.051962     1.400408
 H     9.475145     3.070175     0.217536
 B     6.282603     7.124826    -2.658764
 O     6.130554     7.222532    -4.035267
 O     7.147079     8.140421    -2.227586
 C     7.347801     9.078891    -3.302075
 C     8.763006     9.626326    -3.218304
 C     6.337425    10.207079    -3.107376
 C     7.049493     8.201513    -4.557855
 C     6.374767     8.932506    -5.707238
 C     8.276999     7.451456    -5.069588
 H     6.522957     6.862767    -0.504301
 H     8.878758    10.202204    -2.295485
 H     8.974752    10.293603    -4.060590
 H     9.505530     8.825962    -3.210066
 H     5.311984     9.827869    -3.130547
 H     6.445373    10.985061    -3.869369
 H     6.504774    10.665858    -2.128237
 H     6.191335     8.234748    -6.529750
 H     7.011481     9.739683    -6.084750
 H     5.416303     9.355856    -5.401531
 H     8.792405     6.933382    -4.255557
 H     8.989426     8.125176    -5.555472
 H     7.957710     6.704361    -5.802016


   79
 INCA
scf done: -2104.939678
Mn     5.357305     5.864757    -0.451598
 P     6.572136     3.858255    -0.183291
 P     4.777888     4.985643    -2.494988
 O     7.271031     6.931860    -0.536724
 O     3.394412     5.027791     1.525946
 O     3.740932     8.279759    -0.841331
 C     6.689494     3.035363    -1.852017
 H     7.541111     3.513018    -2.348239
 H     6.933998     1.970694    -1.757747
 C     6.569942     6.888620     0.493663
 C     4.152629     5.335011     0.691142
 C     4.395770     7.321488    -0.726044
 C     5.428032     3.248536    -2.686759
 H     4.631989     2.576107    -2.353890
 H     5.614240     3.018950    -3.742190
 H     3.755684     9.429916    -2.872607
 C     6.877437     7.711218     1.710011
 H     6.101196     8.492135     1.724568
 H     6.670137     7.103269     2.599991
 C     8.268717     8.333661     1.755256
 H     9.020836     7.535725     1.726846
 H     8.422312     8.923096     0.844879
 C     8.478546     9.200663     2.989616
 H     8.353434     8.620354     3.910831
 H     7.759142    10.026529     3.021708
 H     9.482778     9.635474     3.005756
 C     5.508634     5.904377    -3.955645
 H     5.112598     6.921685    -3.838831
 C     5.099526     5.384730    -5.332393
 C     7.031129     5.990892    -3.840663
 H     7.346902     6.353267    -2.858524
 H     7.499765     5.016983    -4.026993
 H     7.418203     6.679861    -4.600081
 H     5.450801     4.360310    -5.502887
 H     5.550270     6.013849    -6.108403
 H     4.018176     5.403195    -5.491016
 C     8.368155     4.107342     0.284989
 H     8.584484     5.049437    -0.236352
 C     9.384467     3.068162    -0.190478
 C     8.510842     4.383582     1.782889
 H     7.775445     5.110448     2.138103
 H     8.392986     3.475282     2.382151
 H     9.507861     4.785112     1.995309
 H     9.251744     2.095812     0.289945
 H    10.394855     3.417283     0.053308
 H     9.351700     2.914592    -1.272213
 C     2.986867     4.778963    -2.998765
 H     3.006471     4.206092    -3.936509
 C     2.308576     6.124523    -3.257425
 C     2.190975     3.984247    -1.965749
 H     2.594157     2.981595    -1.796206
 H     2.164964     4.505304    -1.004346
 H     1.157826     3.864245    -2.311153
 H     2.237929     6.712006    -2.337482
 H     1.287557     5.955874    -3.618328
 H     2.826045     6.735542    -4.002089
 C     5.892050     2.528626     0.950173
 H     5.723842     3.061620     1.895431
 C     6.807751     1.333076     1.210188
 C     4.537282     2.022109     0.451239
 H     3.842141     2.830270     0.221660
 H     4.660316     1.397478    -0.440963
 H     4.074555     1.395820     1.221765
 H     7.078066     0.820572     0.280182
 H     6.282956     0.603282     1.837818
 H     7.729545     1.603650     1.727604
 C     4.006828     9.476424    -3.911587
 C     4.304575     9.500200    -5.085383
 C     4.662776     9.521527    -6.466371
 C     6.009053     9.416329    -6.850920
 C     3.676714     9.643334    -7.457623
 C     6.355695     9.431622    -8.196267
 C     4.032425     9.658758    -8.800461
 C     5.370470     9.552683    -9.174098
 H     6.772018     9.328313    -6.083566
 H     2.636151     9.726129    -7.160194
 H     7.400250     9.351251    -8.483115
 H     3.261359     9.754567    -9.559450
 H     5.645046     9.565546   -10.224868

   79
 INCAB
scf done: -2104.905960
Mn     4.749609     6.298276    -1.096071
 P     6.631319     4.875687    -1.375160
 P     3.636958     4.747133    -2.455416
 O     6.696179     8.338428    -0.778826
 O     4.041610     5.177111     1.486986
 O     2.445299     8.048631    -0.597262
 C     6.250941     3.826667    -2.868244
 H     6.413025     4.472067    -3.737448
 H     6.947071     2.985350    -2.960758
 C     5.895260     7.660572    -0.141084
 C     4.319783     5.576576     0.425826
 C     3.353646     7.367974    -0.852184
 C     4.798650     3.341676    -2.848315
 H     4.664188     2.589166    -2.067776
 H     4.532138     2.861330    -3.796516
 H     4.662395     7.681507    -2.502928
 C     5.785395     7.942084     1.359791
 H     4.723720     8.103466     1.595124
 H     6.046040     7.013284     1.889711
 C     6.632243     9.101707     1.865994
 H     7.682340     8.921222     1.608335
 H     6.351837    10.011644     1.323178
 C     6.488135     9.319606     3.366945
 H     6.797190     8.431509     3.930590
 H     5.448232     9.532534     3.639908
 H     7.099464    10.160058     3.712338
 C     2.988336     5.251535    -4.171231
 H     2.638124     6.281529    -4.022190
 C     1.828158     4.421300    -4.724191
 C     4.100353     5.279234    -5.221801
 H     4.959022     5.867692    -4.901503
 H     4.435850     4.266581    -5.471089
 H     3.714793     5.725813    -6.145606
 H     2.105998     3.366746    -4.838850
 H     1.568402     4.792555    -5.722314
 H     0.923639     4.472504    -4.114933
 C     8.227540     5.778339    -1.776554
 H     7.836361     6.729037    -2.151792
 C     9.111207     5.161536    -2.860246
 C     9.022159     6.133436    -0.517554
 H     8.390915     6.601671     0.240900
 H     9.528709     5.273442    -0.070060
 H     9.794129     6.864366    -0.781919
 H     9.526826     4.190214    -2.576378
 H     9.953978     5.834013    -3.057804
 H     8.579180     5.037299    -3.807307
 C     2.127577     3.879138    -1.754675
 H     1.753672     3.246791    -2.568257
 C     1.053777     4.908419    -1.395840
 C     2.392454     2.966032    -0.559919
 H     3.116459     2.176258    -0.777584
 H     2.738886     3.522611     0.312381
 H     1.454802     2.471731    -0.280130
 H     1.346487     5.486959    -0.515357
 H     0.112176     4.399424    -1.160742
 H     0.853501     5.621942    -2.201257
 C     7.136104     3.624723    -0.062035
 H     7.397554     4.260061     0.794915
 C     8.354256     2.774566    -0.430714
 C     6.013464     2.684688     0.378325
 H     5.096249     3.201510     0.653791
 H     5.786181     1.952336    -0.403561
 H     6.345233     2.116462     1.254846
 H     8.144029     2.128799    -1.290533
 H     8.602483     2.114658     0.408767
 H     9.243268     3.361838    -0.660168
 C     5.540226     7.505568    -3.125902
 C     6.380028     7.713324    -3.981618
 C     7.463608     7.956444    -4.872058
 C     8.587143     8.656145    -4.398120
 C     7.434310     7.518531    -6.205386
 C     9.659553     8.902948    -5.245146
 C     8.512298     7.771283    -7.044280
 C     9.625164     8.461313    -6.567015
 H     8.592001     8.997377    -3.367146
 H     6.561522     6.987567    -6.572972
 H    10.524382     9.445553    -4.874804
 H     8.484198     7.431412    -8.075401
 H    10.465012     8.658155    -7.227079

   79
 INCB
 scf done: -2104.917098
Mn     5.230090     6.037129    -0.967199
 P     6.783934     4.258226    -1.264451
 P     3.902050     4.838955    -2.448096
 O     7.394210     6.308167     0.988668
 O     4.194997     4.929758     1.545474
 O     3.149767     8.111321    -0.990332
 C     6.043796     3.032986    -2.461626
 H     6.436627     3.288539    -3.448420
 H     6.394031     2.018652    -2.238784
 C     6.402894     6.862641     0.542610
 C     4.576777     5.300971     0.511699
 C     3.988166     7.311008    -0.951591
 C     4.517445     3.087375    -2.489609
 H     4.108429     2.610160    -1.591576
 H     4.120536     2.539859    -3.352305
 H     6.451628     7.048602    -1.294246
 C     5.942957     8.171945     1.173854
 H     5.841899     8.913430     0.367650
 H     4.917822     8.013268     1.538552
 C     6.837425     8.693984     2.289827
 H     6.928126     7.923095     3.063065
 H     7.850604     8.841530     1.898563
 C     6.313084     9.989888     2.895227
 H     5.313082     9.853165     3.322489
 H     6.241395    10.782435     2.141574
 H     6.967667    10.351543     3.694756
 C     3.906357     5.446077    -4.231842
 H     3.905000     6.535627    -4.094578
 C     2.724050     5.072183    -5.125461
 C     5.203249     5.082283    -4.955020
 H     6.086572     5.354068    -4.375377
 H     5.235811     4.012384    -5.191717
 H     5.255973     5.627315    -5.903853
 H     2.718090     4.003346    -5.365068
 H     2.818806     5.609448    -6.076256
 H     1.752511     5.335771    -4.701675
 C     8.364317     4.714560    -2.170416
 H     7.939065     5.323017    -2.981578
 C     9.158916     3.576561    -2.817892
 C     9.288693     5.634377    -1.373700
 H     8.780058     6.534924    -1.029845
 H     9.699019     5.141253    -0.488209
 H    10.129932     5.936125    -2.008631
 H     9.742234     3.011699    -2.088058
 H     9.868972     4.005355    -3.534850
 H     8.533609     2.868066    -3.367937
 C     2.065400     4.639410    -2.077123
 H     1.608231     5.500827    -2.582538
 C     1.723885     4.748952    -0.593101
 C     1.450264     3.353083    -2.637177
 H     1.679693     3.176415    -3.688796
 H     1.788535     2.481110    -2.067737
 H     0.359802     3.396090    -2.538556
 H     2.208890     3.964702    -0.003973
 H     0.641717     4.632701    -0.463374
 H     2.006271     5.713568    -0.170119
 C     7.193467     3.225539     0.247124
 H     7.296030     3.989712     1.025426
 C     8.484115     2.411472     0.189043
 C     6.030757     2.297983     0.608878
 H     5.070369     2.811455     0.668725
 H     5.940487     1.471829    -0.105786
 H     6.217665     1.852720     1.592226
 H     8.465910     1.668989    -0.616943
 H     8.604001     1.862442     1.130444
 H     9.369919     3.037121     0.063267
 C     6.087313     7.112457    -2.463075
 C     6.478335     7.844387    -3.374969
 C     6.870684     8.653365    -4.474004
 C     7.977175     8.304704    -5.270527
 C     6.156699     9.825181    -4.787813
 C     8.352700     9.102011    -6.343327
 C     6.538065    10.615074    -5.863893
 C     7.635833    10.258543    -6.645510
 H     8.536231     7.404983    -5.031320
 H     5.304800    10.100784    -4.173734
 H     9.210782     8.820996    -6.947465
 H     5.977013    11.516596    -6.093426
 H     7.932698    10.880394    -7.485015

   79
 INCBC
scf done: -2104.916530
Mn     5.187948     6.012048    -1.005773
 P     6.762874     4.255067    -1.322920
 P     3.837257     4.777454    -2.425230
 O     7.396427     6.377868     0.895288
 O     4.265475     4.931211     1.568181
 O     3.061518     8.037367    -1.034493
 C     6.013350     3.014770    -2.498210
 H     6.379000     3.276879    -3.493782
 H     6.387354     2.007508    -2.282258
 C     6.410442     6.930580     0.441735
 C     4.600846     5.288673     0.514534
 C     3.918552     7.258135    -0.991681
 C     4.486230     3.039806    -2.491671
 H     4.106326     2.550204    -1.587632
 H     4.080013     2.490068    -3.348528
 H     6.375271     7.027531    -1.165480
 C     5.922765     8.235348     1.052093
 H     5.784746     8.956410     0.233416
 H     4.911297     8.054052     1.442907
 C     6.825097     8.802205     2.139796
 H     6.951920     8.049276     2.925321
 H     7.825581     8.970817     1.724875
 C     6.276158    10.094835     2.729930
 H     5.288681     9.939086     3.179094
 H     6.168858    10.870152     1.962870
 H     6.935774    10.489095     3.509423
 C     3.783982     5.404984    -4.199075
 H     3.776274     6.492718    -4.047965
 C     2.579179     5.026342    -5.059802
 C     5.065078     5.065742    -4.961118
 H     5.958208     5.357532    -4.406572
 H     5.111377     3.997124    -5.201612
 H     5.078548     5.613201    -5.909914
 H     2.579816     3.960588    -5.312897
 H     2.637093     5.576669    -6.005968
 H     1.618024     5.271524    -4.602119
 C     8.323494     4.711688    -2.259814
 H     7.877660     5.303886    -3.071480
 C     9.117528     3.569736    -2.900655
 C     9.250021     5.654837    -1.494191
 H     8.738430     6.562978    -1.176205
 H     9.670140     5.188955    -0.598567
 H    10.085183     5.943036    -2.143450
 H     9.716667     3.020785    -2.171408
 H     9.812888     3.993062    -3.635016
 H     8.490320     2.848028    -3.431156
 C     2.018664     4.541885    -1.996336
 H     1.528736     5.400728    -2.474519
 C     1.731522     4.629333    -0.499508
 C     1.408411     3.251170    -2.551046
 H     1.603102     3.093963    -3.612798
 H     1.784008     2.378350    -2.006837
 H     0.321643     3.271245    -2.412748
 H     2.258572     3.852873     0.063713
 H     0.658518     4.485074    -0.328797
 H     2.006606     5.597441    -0.079607
 C     7.204566     3.243184     0.194529
 H     7.301657     4.015673     0.965685
 C     8.507495     2.449111     0.135399
 C     6.060297     2.300779     0.576300
 H     5.089950     2.796294     0.628244
 H     5.984846     1.460818    -0.123807
 H     6.256710     1.876661     1.567068
 H     8.492038     1.695108    -0.659672
 H     8.645552     1.915733     1.083287
 H     9.381784     3.086715    -0.009192
 C     6.025563     7.060999    -2.485633
 C     6.491285     7.813983    -3.343821
 C     6.985936     8.662416    -4.372370
 C     8.188983     8.369816    -5.040653
 C     6.277541     9.820502    -4.743687
 C     8.662441     9.205971    -6.043370
 C     6.757027    10.650579    -5.748149
 C     7.949905    10.348563    -6.402676
 H     8.745844     7.481547    -4.757005
 H     5.350245    10.054666    -4.229677
 H     9.594600     8.965882    -6.547338
 H     6.197376    11.540849    -6.021455
 H     8.323312    11.000891    -7.186703

   79
 INCC
 scf done: -2104.932123
Mn     5.182600     5.829755    -1.217109
 P     7.087837     4.551721    -1.790191
 P     4.078651     4.630744    -2.779570
 O     7.308677     6.347788     1.511702
 O     4.547480     4.201859     1.151690
 O     2.776701     7.473762    -0.872228
 C     6.587447     3.442865    -3.198753
 H     6.848563     3.983391    -4.112191
 H     7.182737     2.522283    -3.194469
 C     6.531147     7.049878     0.915619
 C     4.786881     4.779427     0.170710
 C     3.735434     6.831342    -0.987208
 C     5.091895     3.127415    -3.196206
 H     4.864583     2.388913    -2.419097
 H     4.782165     2.691389    -4.153067
 H     6.393369     6.915169    -0.209622
 C     5.784159     8.216716     1.481720
 H     5.981670     9.073059     0.819038
 H     4.712988     8.009802     1.344292
 C     6.116769     8.524854     2.933510
 H     5.913676     7.635638     3.540647
 H     7.193346     8.709161     3.023544
 C     5.332084     9.717285     3.464494
 H     4.252534     9.538626     3.411484
 H     5.544769    10.623952     2.887449
 H     5.583766     9.921853     4.509339
 C     3.812432     5.549593    -4.402830
 H     3.556800     6.555908    -4.045635
 C     2.695362     5.059801    -5.324727
 C     5.103024     5.669809    -5.213849
 H     5.924676     6.061761    -4.612353
 H     5.385573     4.705731    -5.653485
 H     4.945623     6.368283    -6.043194
 H     2.928685     4.082248    -5.760905
 H     2.597308     5.763087    -6.159630
 H     1.718155     4.996670    -4.840400
 C     8.513768     5.502805    -2.536990
 H     7.959395     6.177582    -3.204288
 C     9.525479     4.726620    -3.383073
 C     9.204291     6.395734    -1.505560
 H     8.507328     7.124257    -1.086170
 H     9.642049     5.829423    -0.677931
 H    10.014225     6.954255    -1.988905
 H    10.215834     4.134472    -2.779042
 H    10.127339     5.441908    -3.955708
 H     9.051466     4.055918    -4.105396
 C     2.369432     3.930252    -2.414251
 H     1.693311     4.725352    -2.755898
 C     2.095282     3.714567    -0.928093
 C     2.044118     2.644921    -3.180915
 H     2.233203     2.715073    -4.253134
 H     2.623331     1.801302    -2.790997
 H     0.985483     2.396249    -3.046623
 H     2.778698     2.982860    -0.486748
 H     1.077198     3.328102    -0.802827
 H     2.171839     4.638510    -0.352924
 C     7.757269     3.390318    -0.474066
 H     7.737185     4.008592     0.432897
 C     9.178111     2.868408    -0.678867
 C     6.813941     2.201844    -0.270450
 H     5.776014     2.496828    -0.113382
 H     6.856853     1.513312    -1.122174
 H     7.125952     1.638234     0.615587
 H     9.270071     2.292572    -1.606592
 H     9.437436     2.195617     0.146894
 H     9.922969     3.666204    -0.695375
 C     5.791869     7.271870    -2.418421
 C     6.166943     8.266785    -3.044010
 C     6.600000     9.403401    -3.786627
 C     7.940831     9.828758    -3.747462
 C     5.696469    10.131053    -4.583186
 C     8.357555    10.936315    -4.474985
 C     6.120603    11.234338    -5.312668
 C     7.451727    11.644028    -5.262739
 H     8.647330     9.277269    -3.133793
 H     4.657785     9.816054    -4.614942
 H     9.397258    11.249299    -4.428367
 H     5.406284    11.781735    -5.921863
 H     7.780150    12.508968    -5.831835

 
   14
 ACET
scf done:  -308.026282
 C    -0.316703    -0.041778     0.480707
 H    -1.533754    -0.389694    -1.259387
 C    -0.601249     0.026124    -0.891547
 H     0.072552     0.666669    -2.824561
 C     0.302111     0.619020    -1.764118
 H     2.200858     1.613251    -1.969087
 C     1.496808     1.150405    -1.283856
 H     2.716869     1.499652     0.455619
 C     1.786441     1.086625     0.077181
 H     1.108496     0.442675     2.018279
 C     0.888824     0.495556     0.956813
 H    -2.716306    -1.618174     2.819119
 C    -1.241743    -0.649509     1.381461
 C    -2.025303    -1.164723     2.145477

   13
 ALD
scf done:  -232.191281
 O     8.662403     7.628646     1.527016
 C     7.688090     8.205374     1.106220
 H     7.456883     8.205118     0.016339
 C     6.706348     8.956974     1.960776
 H     6.650400     9.984217     1.567915
 H     5.709410     8.532819     1.763451
 C     7.034223     8.944622     3.445180
 H     7.093639     7.905098     3.786006
 H     8.038407     9.358396     3.589173
 C     6.019598     9.716776     4.277219
 H     5.013403     9.295849     4.172403
 H     5.969723    10.768028     3.972314
 H     6.278673     9.692883     5.339788

   22
 HBPIN
scf done:  -411.400988
 B     1.440400     0.777436     0.204430
 O     1.033366    -0.364026    -0.422447
 O     0.417142     1.536524     0.692578
 C    -0.787619     0.744750     0.568009
 C    -1.943850     1.669028     0.228868
 C    -1.017449     0.087665     1.925646
 C    -0.404620    -0.278422    -0.555667
 C    -0.992373    -1.668388    -0.386226
 C    -0.681014     0.243370    -1.962586
 H     2.585802     1.083063     0.316349
 H    -2.121405     2.355222     1.061552
 H    -2.861298     1.096110     0.059643
 H    -1.734047     2.265559    -0.660745
 H    -0.195784    -0.587506     2.181777
 H    -1.953851    -0.477271     1.948812
 H    -1.064810     0.867238     2.690565
 H    -0.651820    -2.311925    -1.202014
 H    -2.086181    -1.633082    -0.415563
 H    -0.681572    -2.123883     0.555599
 H    -0.266474     1.246037    -2.102116
 H    -1.752895     0.276510    -2.177881
 H    -0.203146    -0.423010    -2.685583

   56
 PROD
scf done: -1129.737245
 C     0.475902     3.891311    -0.498302
 C    -0.369090     3.653726     0.535143
 C    -1.823463     3.933834     0.502913
 C    -2.741172     3.001405     1.007326
 C    -2.317096     5.148176     0.010697
 C    -4.106476     3.260804     0.983977
 C    -3.680992     5.414421     0.000233
 C    -4.582508     4.469123     0.481625
 H    -2.375105     2.067003     1.420243
 H    -1.616568     5.890276    -0.358409
 H    -4.801535     2.518942     1.367580
 H    -4.041026     6.365564    -0.382261
 H    -5.648947     4.676497     0.474233
 B     0.268125     3.065158     1.841086
 O    -0.442428     2.601747     2.918041
 O     1.625431     2.952004     2.011824
 C     1.841918     2.148079     3.189455
 C     3.087973     2.648671     3.898582
 C     2.045662     0.712896     2.712443
 C     0.503808     2.348240     3.978589
 C     0.036461     1.139676     4.770524
 C     0.511791     3.589802     4.865430
 H     1.527615     3.681002    -0.296230
 H     3.961559     2.488631     3.260603
 H     3.247784     2.104800     4.835233
 H     3.022116     3.715503     4.119475
 H     1.152587     0.335837     2.205510
 H     2.286299     0.040882     3.541320
 H     2.873395     0.692728     1.998600
 H    -0.912581     1.368966     5.262952
 H     0.765487     0.877315     5.543960
 H    -0.117796     0.271885     4.126556
 H     0.853962     4.468167     4.310629
 H     1.155168     3.455734     5.739855
 H    -0.507252     3.783606     5.210267
 B     0.200800     4.327430    -1.965632
 O    -1.013561     4.468844    -2.586965
 O     1.258824     4.556269    -2.814534
 C     0.717824     5.084894    -4.041378
 C     1.549515     4.571923    -5.204281
 C     0.819739     6.604935    -3.950398
 C    -0.758175     4.565512    -4.003081
 C    -1.787281     5.496680    -4.619846
 C    -0.912719     3.158236    -4.573311
 H     2.564594     4.972760    -5.134770
 H     1.122037     4.893685    -6.159489
 H     1.615843     3.482437    -5.199595
 H     0.218256     6.991734    -3.122500
 H     0.492032     7.088700    -4.875232
 H     1.862359     6.878381    -3.767333
 H    -2.784340     5.060770    -4.512833
 H    -1.591217     5.640833    -5.687331
 H    -1.791672     6.471857    -4.129432
 H    -0.172399     2.476255    -4.144958
 H    -0.809160     3.147468    -5.662357
 H    -1.906508     2.782987    -4.315445

    2
 H2
scf done:    -1.166530
 H    -0.679315    -0.384670    -1.964211
 H    -0.259598    -0.949623    -1.721206
